# Supplementary material for: Endogenous viral elements reveal associations between a non-retroviral RNA virus and symbiotic dinoflagellate genomes
Source: Commun Biol. 2023 Jun 1;6:566. doi: 10.1038/s42003-023-04917-9 (PMC10235124; doi:10.1038/s42003-023-04917-9)
Supplement: Supplementary file 3 — Supplementary Data [file 42003_2023_4917_MOESM3_ESM.zip]

Archive with 34 entries (33 files):
- Supplementary.Data/
- __MACOSX/._Supplementary.Data
- Supplementary.Data/.DS_Store
- __MACOSX/Supplementary.Data/._.DS_Store
- Supplementary.Data/SD.08.csv
- __MACOSX/Supplementary.Data/._SD.08.csv
- Supplementary.Data/SD.01a.csv
- __MACOSX/Supplementary.Data/._SD.01a.csv
- Supplementary.Data/SD.09.csv
- __MACOSX/Supplementary.Data/._SD.09.csv
- Supplementary.Data/SD.01b.csv
- __MACOSX/Supplementary.Data/._SD.01b.csv
- Supplementary.Data/SD.07.xlsx
- __MACOSX/Supplementary.Data/._SD.07.xlsx
- Supplementary.Data/SD.04.xls
- __MACOSX/Supplementary.Data/._SD.04.xls
- Supplementary.Data/SD.13.csv
- __MACOSX/Supplementary.Data/._SD.13.csv
- Supplementary.Data/SD.12.csv
- __MACOSX/Supplementary.Data/._SD.12.csv
- Supplementary.Data/SD.06.csv
- __MACOSX/Supplementary.Data/._SD.06.csv
- Supplementary.Data/SD.10.csv
- __MACOSX/Supplementary.Data/._SD.10.csv
- Supplementary.Data/SD.05.csv
- __MACOSX/Supplementary.Data/._SD.05.csv
- Supplementary.Data/SD.11.csv
- __MACOSX/Supplementary.Data/._SD.11.csv
- Supplementary.Data/SD.02.xlsx
- __MACOSX/Supplementary.Data/._SD.02.xlsx
- Supplementary.Data/SD.14.csv
- __MACOSX/Supplementary.Data/._SD.14.csv
- Supplementary.Data/SD.03.csv
- __MACOSX/Supplementary.Data/._SD.03.csv
