# Supplementary material for: Endogenous viral elements reveal associations between a non-retroviral RNA virus and symbiotic dinoflagellate genomes
Source: Commun Biol. 2023 Jun 1;6:566. doi: 10.1038/s42003-023-04917-9 (PMC10235124; doi:10.1038/s42003-023-04917-9)
Supplement: Supplementary file 3 — Supplementary Data [file 42003_2023_4917_MOESM3_ESM.zip › Supplementary.Data/SD.08.csv]

Variable	Sum Sq	Df	F	p
Genus	1922.4	5	5.74	0.012
N50	71.1	1	1.06	0.33
N_bases	113.8	1	1.7	0.225
N_complete BUSCOs	24.6	1	0.37	0.559
Residuals	602.68	9
