# Supplementary material for: Endogenous viral elements reveal associations between a non-retroviral RNA virus and symbiotic dinoflagellate genomes
Source: Commun Biol. 2023 Jun 1;6:566. doi: 10.1038/s42003-023-04917-9 (PMC10235124; doi:10.1038/s42003-023-04917-9)
Supplement: Supplementary file 3 — Supplementary Data [file 42003_2023_4917_MOESM3_ESM.zip › Supplementary.Data/SD.09.csv]

Pairwise.comparison	Estimate	SE	Df	t ratio	p
Brevolium - Cladocopium	19.95	9.83	9	2.03	0.4
Brevolium - Durusdinium	14.01	11.85	9	1.18	0.83
Brevolium - Fugacium	6.39	11.69	9	0.55	0.99
Brevolium - Polarella	-38.79	35.92	9	-1.08	0.88
Brevolium - Symbiodinium	-7.82	9.63	9	-0.81	0.96
Cladocopium - Durusdinium	-5.94	9.66	9	-0.61	0.99
Cladocopium - Fugacium	-13.56	8.27	9	-1.64	0.6
Cladocopium - Polarella	-58.74	32.78	9	-1.79	0.51
Cladocopium - Symbiodinium	-27.77	5.91	9	-4.7	0.01
Durusdinium - Fugacium	-7.62	11.04	9	-0.69	0.98
Durusdinium - Polarella	-52.81	34.88	9	-1.51	0.67
Durusdinium - Symbiodinium	-21.83	8.97	9	-2.44	0.24
Fugacium - Polarella	-45.19	30.56	9	-1.48	0.68
Fugacium - Symbiodinium	-14.21	6.81	9	-2.09	0.37
Polarella - Symbiodinium	30.97	32.2	9	0.96	0.92
