# Supplementary material for: Endogenous viral elements reveal associations between a non-retroviral RNA virus and symbiotic dinoflagellate genomes
Source: Commun Biol. 2023 Jun 1;6:566. doi: 10.1038/s42003-023-04917-9 (PMC10235124; doi:10.1038/s42003-023-04917-9)
Supplement: Supplementary file 3 — Supplementary Data [file 42003_2023_4917_MOESM3_ESM.zip › Supplementary.Data/SD.01b.csv]

Taxonomy	Source	Status	Database	Submitting.Group	Accession	Refdb.Water
Acropora acuminata; Aacu_1.0	Coral genome assembly	Assembled Genome	NCBI	Atmosphere and Ocean Research Institute, The University of Tokyo	GCA_14633975.1
Acropora awi	Coral genome assembly	Assembled Genome	NCBI	Atmosphere and Ocean Research Institute, The University of Tokyo	GCA_14634005.1
Acropora cytherea; Acyt_1.0	Coral genome assembly	Assembled Genome	NCBI	Atmosphere and Ocean Research Institute, The University of Tokyo	GCA_14634045.1
Acropora digitifera	Coral genome assembly	Assembled Genome	NCBI	Okinawa Institute of Science and Technology	GCA_222465.2
Acropora gemmifera; Agem_1.0	Coral genome assembly	Assembled Genome	NCBI	Atmosphere and Ocean Research Institute, The University of Tokyo	GCA_14634125.1
Acropora hyacinthus; Ahya_1.0	Coral genome assembly	Assembled Genome	NCBI	Atmosphere and Ocean Research Institute, The University of Tokyo	GCA_14634145.1
Acropora intermedia; Aint_1.0	Coral genome assembly	Assembled Genome	NCBI	Atmosphere and Ocean Research Institute, The University of Tokyo	GCA_14634585.1
Acropora microphthalma; Amic_1.0	Coral genome assembly	Assembled Genome	NCBI	Atmosphere and Ocean Research Institute, The University of Tokyo	GCA_14634165.1
Acropora muricata; Amur_1.0	Coral genome assembly	Assembled Genome	NCBI	Atmosphere and Ocean Research Institute, The University of Tokyo	GCA_14634545.1
Acropora nasuta; Anas_1.0	Coral genome assembly	Assembled Genome	NCBI	Atmosphere and Ocean Research Institute, The University of Tokyo	GCA_14634205.1
Acropora selago; Asel_1.0	Coral genome assembly	Assembled Genome	NCBI	Atmosphere and Ocean Research Institute, The University of Tokyo	GCA_14634525.1
Acropora yongei; Ayon_1.0	Coral genome assembly	Assembled Genome	NCBI	Atmosphere and Ocean Research Institute, The University of Tokyo	GCA_14634225.1
Acropora millepora; amil_sf_1.1	Coral genome assembly	Assembled Genome	NCBI	Australian National University	GCF_4143615.1
Astreopora myriophthalma; Amyr_1.0	Coral genome assembly	Assembled Genome	NCBI	Atmosphere and Ocean Research Institute, The University of Tokyo	GCA_14634185.1
Galaxea fascicularis	Coral genome assembly	Assembled Genome	NCBI	Reef Future Genomics 2020 consortium	PRJEB23333
M cavernosa 43282	Coral genome assembly	Assembled Genome	https://matzlab.weebly.com/data--code.html	Matz Lab. Montastraea Cavernosa Annotated Genome 2018
Montipora cactus; Mcac_1.0	Coral genome assembly	Assembled Genome	NCBI	Atmosphere and Ocean Research Institute, The University of Tokyo	GCA_14634245.1
Montipora capitata; Mcap_UHH_1.1	Coral genome assembly	Assembled Genome	NCBI	University of Hawaii	GCA_6542545.1
Montipora efflorescens	Coral genome assembly	Assembled Genome	NCBI	Atmosphere and Ocean Research Institute, The University of Tokyo	GCA_14634505.1
Orbicella faveolata	Coral genome assembly	Assembled Genome	NCBI	Smithsonian Tropical Research Institute	GCA_2042975.1
pdam sc	Coral genome assembly	Assembled Genome	http://pdam.reefgenomics.org/	Reef Genomics	N/A
Pocillopora verrucosa	Coral genome assembly	Assembled Genome	NCBI	University of Konstanz	GCA_14529365.1
Porites rus	Coral genome assembly	Assembled Genome	NCBI	CEBITEC	GCA_900290455.1
Pverrucosa	Coral genome assembly	Assembled Genome	http://pver.reefgenomics.org/	Reef Genomics	N/A
Stylophora pistillata	Coral genome assembly	Assembled Genome	NCBI	KAUST	GCA_2571385.1
Symbiodinium linucheae (CCMP2456)	Dinoflagellate genome assembly	Assembled Genome		University of Queensland	GCA_905221635.1	*
Symbiodinium microadriaticum (04-503SCI.03)	Dinoflagellate genome assembly	Assembled Genome	NCBI	University of Queensland	GCA_905231925.1	*
Symbiodinium microadriaticum (CassKB8)	Dinoflagellate genome assembly	Assembled Genome	NCBI	University of Queensland	GCA_905221625.1	*
Symbiodinium microadriticum (CCMP2467)	Dinoflagellate genome assembly	Assembled Genome	NCBI	KAUST	GCA_001939145.1	*
Symbiodinium natans (CCMP2548)	Dinoflagellate genome assembly	Assembled Genome	NCBI	University of Queensland	GCA_905221605.1	*
Symbiodinium necroappetens (CCMP2469)	Dinoflagellate genome assembly	Assembled Genome	NCBI	University of Queensland	GCA_905231915.1	*
Symbiodinium pilosum (CCMP2461)	Dinoflagellate genome assembly	Assembled Genome	NCBI	University of Queensland	GCA_905231905.1	*
Symbiodinium tridacnidorum (CCMP2592)	Dinoflagellate genome assembly	Assembled Genome	NCBI	University of Queensland	GCA_905221615.1	*
Symbiodinium tridacnidorum (sh18 A3 Y106)	Dinoflagellate genome assembly	Assembled Genome	NCBI	OIST	GCA_003297005.1	*
Brevolium minutum (Mf1.05b)	Dinoflagellate genome assembly	Assembled Genome	NCBI	OIST	GCA_000507305.1	*
Cladocopium C15	Dinoflagellate genome assembly	Assembled Genome	http://plut.reefgenomics.org/cladocopium_download/	REFUGE	v2.1	*
Cladocopium goreaui	Dinoflagellate genome assembly	Assembled Genome	REFUGE2020	NCBI	ERS1940397
Cladocopium sp C92 (Y103)	Dinoflagellate genome assembly	Assembled Genome	NCBI	OIST Marine Genomics	GCA_003297045.1	*
Durusdinium trenchii	Dinoflagellate genome assembly	Assembled Genome	DDBJ:https://marinegenomics.oist.jp/symbd/viewer/download?project_id¼102	OIST Marine Genomics	PRJDB10306
Fugacium kawagutti (CS156 CCMP2468)	Dinoflagellate genome assembly	Assembled Genome	NCBI, http://refuge2020.reefgenomics.org/	ReFuGe	ERS1940392, ERS1940393, ERS1940394, ERS1940395 and ERS1940396 (for S. kawagutii). Assembled genomes, predicted gene models and proteins are available at http://refuge2020.reefgenomics.org/.	*
Fugacium kawagutti (CCMP2468)	Dinoflagellate genome assembly	Assembled Genome	http://web.malab.cn/symka_new/index.jsp	NCBI	SRA148697	*
Polarella glacialis (CCMP1383)	Dinoflagellate genome assembly	Assembled Genome	NCBI	University of Queensland	GCA_905237085.1
Polarella glacialis (CCMP2088)	Dinoflagellate genome assembly	Assembled Genome	NCBI	University of Queensland	GCA_905237095.1
Symbiodinium sp. A1	Dinoflagellate RNA	Transcriptomic reads	NCBI_SRA	Reusch Lab, Marine Ecology, GEOMAR Helmholtz Centre for Ocean Research	SRR867593
Symbiodinium sp. A1	Dinoflagellate RNA	Transcriptomic reads	NCBI_SRA	Reusch Lab, Marine Ecology, GEOMAR Helmholtz Centre for Ocean Research	SRR867594
Symbiodinium sp. A1	Dinoflagellate RNA	Transcriptomic reads	NCBI_SRA	Reusch Lab, Marine Ecology, GEOMAR Helmholtz Centre for Ocean Research	SRR867595
Symbiodinium sp. A1	Dinoflagellate RNA	Transcriptomic reads	NCBI_SRA	Reusch Lab, Marine Ecology, GEOMAR Helmholtz Centre for Ocean Research	SRR867596
Symbiodinium sp. A1	Dinoflagellate RNA	Transcriptomic reads	NCBI_SRA	Reusch Lab, Marine Ecology, GEOMAR Helmholtz Centre for Ocean Research	SRR867597
Symbiodinium sp. A1	Dinoflagellate RNA	Transcriptomic reads	NCBI_SRA	Reusch Lab, Marine Ecology, GEOMAR Helmholtz Centre for Ocean Research	SRR867598
Symbiodinium sp. A1	Dinoflagellate RNA	Transcriptomic reads	NCBI_SRA	Reusch Lab, Marine Ecology, GEOMAR Helmholtz Centre for Ocean Research	SRR867599
Symbiodinium sp. A1	Dinoflagellate RNA	Transcriptomic reads	NCBI_SRA	Reusch Lab, Marine Ecology, GEOMAR Helmholtz Centre for Ocean Research	SRR867600
Symbiodinium sp. A1	Dinoflagellate RNA	Transcriptomic reads	NCBI_SRA	Reusch Lab, Marine Ecology, GEOMAR Helmholtz Centre for Ocean Research	SRR867601
Symbiodinium sp. A1	Dinoflagellate RNA	Assembled Transcriptome	NCBI_TSA	Reusch Lab, Marine Ecology, GEOMAR Helmholtz Centre for Ocean Research	GAKY00000000.1
Symbiodinium microadriaticum	Dinoflagellate RNA	Assembled Transcriptome	NCBI	KAUST	PRJNA292355
Symbiodinium aenigmaticum	Dinoflagellate RNA	Assembled Transcriptome	NCBI	KAUST	PRJNA274856
Symbiodinium minutum	Dinoflagellate RNA	Assembled Transcriptome	NCBI	KAUST	PRJNA274852
Symbiodinium pseudominutum	Dinoflagellate RNA	Assembled Transcriptome	NCBI	KAUST	PRJNA274855
Symbiodinium psygmophilum	Dinoflagellate RNA	Assembled Transcriptome	NCBI	KAUST	PRJNA274854
Siderastrea siderea	Dinoflagellate RNA	Assembled Transcriptome	http://ssid.reefgenomics.org/download/	UNC-Chapel Hill	PRJNA307543
Symbiodinium Clade C1	Dinoflagellate RNA	Assembled Transcriptome	http://ssid.reefgenomics.org/download/	UNC-Chapel Hill	PRJNA307543
Cladocopium C1 (formerly Symbiodinium type C1)	Dinoflagellate RNA	Assembled Transcriptome	NCBI		KX787934.1, KX538960.1
Symbiodinium microadriaticum	Dinoflagellate genome assembly	Assembled Chromosomes	GEO	University of Massachusetts Medical School, Dekker Lab	GSE152150
Acropora symbiont: Symbiodinium sp. Clade A Y106	Metagenome, coral holobiont	Unassembled metagenome	NCBI_SRA	OIST	DRR119200
Acropora symbiont: Symbiodinium sp. symA-Y106-2014	Metagenome, coral holobiont	Unassembled metagenome	NCBI_SRA	OIST	DRR119201
Acropora spp.	Metagenome, coral holobiont	Unassembled metagenome	NCBI_SRA	University of Florida	ref.SRA
Acropora cervicornis	Metagenome, coral holobiont	Unassembled metagenome	NCBI_SRA	Pennsylvania State University	SRR7235993
Acropora cervicornis	Metagenome, coral holobiont	Unassembled metagenome	NCBI_SRA	Pennsylvania State University	SRR7235995
Acropora prolifera	Metagenome, coral holobiont	Unassembled metagenome	NCBI_SRA	Pennsylvania State University	SRR7236005
Acropora prolifera	Metagenome, coral holobiont	Unassembled metagenome	NCBI_SRA	Pennsylvania State University	SRR7236024
Acropora spp.	Metagenome, coral holobiont	Unassembled metagenome	NCBI_SRA	University of Florida	SRX1017629
Acropora cervicornis	Metagenome, coral holobiont	Unassembled metagenome	NCBI_SRA	Pennsylvania State University	SRX4142283
Acropora cervicornis	Metagenome, coral holobiont	Unassembled metagenome	NCBI_SRA	Pennsylvania State University	SRX4142284
Acropora prolifera	Metagenome, coral holobiont	Unassembled metagenome	NCBI_SRA	Pennsylvania State University	SRX4142285
Acropora cervicornis	Metagenome, coral holobiont	Unassembled metagenome	NCBI_SRA	Pennsylvania State University	SRX4142286
Acropora cervicornis	Metagenome, coral holobiont	Unassembled metagenome	NCBI_SRA	Pennsylvania State University	SRX4142287
Acropora cervicornis	Metagenome, coral holobiont	Unassembled metagenome	NCBI_SRA	Pennsylvania State University	SRX4142288
Acropora cervicornis	Metagenome, coral holobiont	Unassembled metagenome	NCBI_SRA	Pennsylvania State University	SRX4142289
Acropora cervicornis	Metagenome, coral holobiont	Unassembled metagenome	NCBI_SRA	Pennsylvania State University	SRX4142290
Acropora cervicornis	Metagenome, coral holobiont	Unassembled metagenome	NCBI_SRA	Pennsylvania State University	SRX4142291
Acropora cervicornis	Metagenome, coral holobiont	Unassembled metagenome	NCBI_SRA	Pennsylvania State University	SRX4142292
Acropora cervicornis	Metagenome, coral holobiont	Unassembled metagenome	NCBI_SRA	Pennsylvania State University	SRX4142293
Acropora cervicornis	Metagenome, coral holobiont	Unassembled metagenome	NCBI_SRA	Pennsylvania State University	SRX4142298
Acropora cervicornis	Metagenome, coral holobiont	Unassembled metagenome	NCBI_SRA	Pennsylvania State University	SRX4142299
Acropora cervicornis	Metagenome, coral holobiont	Unassembled metagenome	NCBI_SRA	Pennsylvania State University	SRX4142321
Acropora cervicornis	Metagenome, coral holobiont	Unassembled metagenome	NCBI_SRA	Pennsylvania State University	SRX4142322
Acropora prolifera	Metagenome, coral holobiont	Unassembled metagenome	NCBI_SRA	Pennsylvania State University	SRX4142323
Acropora cervicornis	Metagenome, coral holobiont	Unassembled metagenome	NCBI_SRA	Pennsylvania State University	SRX4142324
Acropora cervicornis	Metagenome, coral holobiont	Unassembled metagenome	NCBI_SRA	Pennsylvania State University	SRX4142326
Acropora cervicornis	Metagenome, coral holobiont	Unassembled metagenome	NCBI_SRA	Pennsylvania State University	SRX4142328
Acropora cervicornis	Metagenome, coral holobiont	Unassembled metagenome	NCBI_SRA	Pennsylvania State University	SRX4142329
Acropora cervicornis	Metagenome, coral holobiont	Unassembled metagenome	NCBI_SRA	Pennsylvania State University	SRX4142330
Acropora cervicornis	Metagenome, coral holobiont	Unassembled metagenome	NCBI_SRA	Pennsylvania State University	SRX4142331
Pelagic water	Metagenome, seawater	Assembled metagenome	EMBL	Tara_Oceans	CENH01
Pelagic water	Metagenome, seawater	Assembled metagenome	EMBL	Tara_Oceans	CENI01
Pelagic water	Metagenome, seawater	Assembled metagenome	EMBL	Tara_Oceans	CENK01
Pelagic water	Metagenome, seawater	Assembled metagenome	EMBL	Tara_Oceans	CENO01
Pelagic water	Metagenome, seawater	Assembled metagenome	EMBL	Tara_Oceans	CENQ01
Pelagic water	Metagenome, seawater	Assembled metagenome	EMBL	Tara_Oceans	CENR01
Pelagic water	Metagenome, seawater	Assembled metagenome	EMBL	Tara_Oceans	CENS01
Pelagic water	Metagenome, seawater	Assembled metagenome	EMBL	Tara_Oceans	CENT01
Pelagic water	Metagenome, seawater	Assembled metagenome	EMBL	Tara_Oceans	CENU01
Pelagic water	Metagenome, seawater	Assembled metagenome	EMBL	Tara_Oceans	CENV01
Pelagic water	Metagenome, seawater	Assembled metagenome	EMBL	Tara_Oceans	CENW01
Pelagic water	Metagenome, seawater	Assembled metagenome	EMBL	Tara_Oceans	CENX01
Pelagic water	Metagenome, seawater	Assembled metagenome	EMBL	Tara_Oceans	CEOA01
Pelagic water	Metagenome, seawater	Assembled metagenome	EMBL	Tara_Oceans	CEOD01
Pelagic water	Metagenome, seawater	Assembled metagenome	EMBL	Tara_Oceans	CEOE01
Pelagic water	Metagenome, seawater	Assembled metagenome	EMBL	Tara_Oceans	CEOG01
Pelagic water	Metagenome, seawater	Assembled metagenome	EMBL	Tara_Oceans	CEOH01
Pelagic water	Metagenome, seawater	Assembled metagenome	EMBL	Tara_Oceans	CEOI01
Pelagic water	Metagenome, seawater	Assembled metagenome	EMBL	Tara_Oceans	CEOJ01
Pelagic water	Metagenome, seawater	Assembled metagenome	EMBL	Tara_Oceans	CEOK01
Pelagic water	Metagenome, seawater	Assembled metagenome	EMBL	Tara_Oceans	CEOM01
Pelagic water	Metagenome, seawater	Assembled metagenome	EMBL	Tara_Oceans	CEON01
Pelagic water	Metagenome, seawater	Assembled metagenome	EMBL	Tara_Oceans	CEOO01
Pelagic water	Metagenome, seawater	Assembled metagenome	EMBL	Tara_Oceans	CEOR01
Pelagic water	Metagenome, seawater	Assembled metagenome	EMBL	Tara_Oceans	CEOS01
Pelagic water	Metagenome, seawater	Assembled metagenome	EMBL	Tara_Oceans	CEOT01
Pelagic water	Metagenome, seawater	Assembled metagenome	EMBL	Tara_Oceans	CEOU01
Pelagic water	Metagenome, seawater	Assembled metagenome	EMBL	Tara_Oceans	CEOV01
Pelagic water	Metagenome, seawater	Assembled metagenome	EMBL	Tara_Oceans	CEPE01
Pelagic water	Metagenome, seawater	Assembled metagenome	EMBL	Tara_Oceans	CEPF01
Pelagic water	Metagenome, seawater	Assembled metagenome	EMBL	Tara_Oceans	CEPG01
Pelagic water	Metagenome, seawater	Assembled metagenome	EMBL	Tara_Oceans	CEPH01
Pelagic water	Metagenome, seawater	Assembled metagenome	EMBL	Tara_Oceans	CEPI01
Pelagic water	Metagenome, seawater	Assembled metagenome	EMBL	Tara_Oceans	CEPM01
Pelagic water	Metagenome, seawater	Assembled metagenome	EMBL	Tara_Oceans	CEPN01
Pelagic water	Metagenome, seawater	Assembled metagenome	EMBL	Tara_Oceans	CEPO01
Pelagic water	Metagenome, seawater	Assembled metagenome	EMBL	Tara_Oceans	CEPP01
Pelagic water	Metagenome, seawater	Assembled metagenome	EMBL	Tara_Oceans	CEPR01
Pelagic water	Metagenome, seawater	Assembled metagenome	EMBL	Tara_Oceans	CEPS01
Pelagic water	Metagenome, seawater	Assembled metagenome	EMBL	Tara_Oceans	CEPY01
Pelagic water	Metagenome, seawater	Assembled metagenome	EMBL	Tara_Oceans	CEQD01
Pelagic water	Metagenome, seawater	Assembled metagenome	EMBL	Tara_Oceans	CEQE01
Pelagic water	Metagenome, seawater	Assembled metagenome	EMBL	Tara_Oceans	CEQF01
Pelagic water	Metagenome, seawater	Assembled metagenome	EMBL	Tara_Oceans	CEQG01
Pelagic water	Metagenome, seawater	Assembled metagenome	EMBL	Tara_Oceans	CEQH01
Pelagic water	Metagenome, seawater	Assembled metagenome	EMBL	Tara_Oceans	CEQI01
Pelagic water	Metagenome, seawater	Assembled metagenome	EMBL	Tara_Oceans	CEQJ01
Pelagic water	Metagenome, seawater	Assembled metagenome	EMBL	Tara_Oceans	CEQK01
Pelagic water	Metagenome, seawater	Assembled metagenome	EMBL	Tara_Oceans	CEQL01
Pelagic water	Metagenome, seawater	Assembled metagenome	EMBL	Tara_Oceans	CEQM01
Pelagic water	Metagenome, seawater	Assembled metagenome	EMBL	Tara_Oceans	CEQN01
Pelagic water	Metagenome, seawater	Assembled metagenome	EMBL	Tara_Oceans	CEQO01
Pelagic water	Metagenome, seawater	Assembled metagenome	EMBL	Tara_Oceans	CEQP01
Pelagic water	Metagenome, seawater	Assembled metagenome	EMBL	Tara_Oceans	CEQQ01
Pelagic water	Metagenome, seawater	Assembled metagenome	EMBL	Tara_Oceans	CEQR01
Pelagic water	Metagenome, seawater	Assembled metagenome	EMBL	Tara_Oceans	CEQS01
Pelagic water	Metagenome, seawater	Assembled metagenome	EMBL	Tara_Oceans	CEQT01
Pelagic water	Metagenome, seawater	Assembled metagenome	EMBL	Tara_Oceans	CEQU01
Pelagic water	Metagenome, seawater	Assembled metagenome	EMBL	Tara_Oceans	CEQV01
Pelagic water	Metagenome, seawater	Assembled metagenome	EMBL	Tara_Oceans	CEQW01
Pelagic water	Metagenome, seawater	Assembled metagenome	EMBL	Tara_Oceans	CEQZ01
Pelagic water	Metagenome, seawater	Assembled metagenome	EMBL	Tara_Oceans	CERA01
Pelagic water	Metagenome, seawater	Assembled metagenome	EMBL	Tara_Oceans	CERC01
Pelagic water	Metagenome, seawater	Assembled metagenome	EMBL	Tara_Oceans	CERE01
Pelagic water	Metagenome, seawater	Assembled metagenome	EMBL	Tara_Oceans	CERF01
Pelagic water	Metagenome, seawater	Assembled metagenome	EMBL	Tara_Oceans	CERG01
Pelagic water	Metagenome, seawater	Assembled metagenome	EMBL	Tara_Oceans	CERH01
Pelagic water	Metagenome, seawater	Assembled metagenome	EMBL	Tara_Oceans	CERJ01
Pelagic water	Metagenome, seawater	Assembled metagenome	EMBL	Tara_Oceans	CERO01
Pelagic water	Metagenome, seawater	Assembled metagenome	EMBL	Tara_Oceans	CERP01
Pelagic water	Metagenome, seawater	Assembled metagenome	EMBL	Tara_Oceans	CERR01
Pelagic water	Metagenome, seawater	Assembled metagenome	EMBL	Tara_Oceans	CERS01
Pelagic water	Metagenome, seawater	Assembled metagenome	EMBL	Tara_Oceans	CERT01
Pelagic water	Metagenome, seawater	Assembled metagenome	EMBL	Tara_Oceans	CERU01
Pelagic water	Metagenome, seawater	Assembled metagenome	EMBL	Tara_Oceans	CERV01
Pelagic water	Metagenome, seawater	Assembled metagenome	EMBL	Tara_Oceans	CERW01
Pelagic water	Metagenome, seawater	Assembled metagenome	EMBL	Tara_Oceans	CERX01
Pelagic water	Metagenome, seawater	Assembled metagenome	EMBL	Tara_Oceans	CERY01
Pelagic water	Metagenome, seawater	Assembled metagenome	EMBL	Tara_Oceans	CERZ01
Pelagic water	Metagenome, seawater	Assembled metagenome	EMBL	Tara_Oceans	CESA01
Pelagic water	Metagenome, seawater	Assembled metagenome	EMBL	Tara_Oceans	CESB01
Pelagic water	Metagenome, seawater	Assembled metagenome	EMBL	Tara_Oceans	CESC01
Pelagic water	Metagenome, seawater	Assembled metagenome	EMBL	Tara_Oceans	CESD01
Pelagic water	Metagenome, seawater	Assembled metagenome	EMBL	Tara_Oceans	CESG01
Pelagic water	Metagenome, seawater	Assembled metagenome	EMBL	Tara_Oceans	CESI01
Pelagic water	Metagenome, seawater	Assembled metagenome	EMBL	Tara_Oceans	CESJ01
Pelagic water	Metagenome, seawater	Assembled metagenome	EMBL	Tara_Oceans	CESK01
Pelagic water	Metagenome, seawater	Assembled metagenome	EMBL	Tara_Oceans	CESL01
Pelagic water	Metagenome, seawater	Assembled metagenome	EMBL	Tara_Oceans	CESN01
Pelagic water	Metagenome, seawater	Assembled metagenome	EMBL	Tara_Oceans	CESS01
Pelagic water	Metagenome, seawater	Assembled metagenome	EMBL	Tara_Oceans	CEST01
Pelagic water	Metagenome, seawater	Assembled metagenome	EMBL	Tara_Oceans	CETA01
Pelagic water	Metagenome, seawater	Assembled metagenome	EMBL	Tara_Oceans	CETB01
Pelagic water	Metagenome, seawater	Assembled metagenome	EMBL	Tara_Oceans	CETC01
Pelagic water	Metagenome, seawater	Assembled metagenome	EMBL	Tara_Oceans	CETE01
Pelagic water	Metagenome, seawater	Assembled metagenome	EMBL	Tara_Oceans	CETF01
Pelagic water	Metagenome, seawater	Assembled metagenome	EMBL	Tara_Oceans	CETJ01
Pelagic water	Metagenome, seawater	Assembled metagenome	EMBL	Tara_Oceans	CETV01
Pelagic water	Metagenome, seawater	Assembled metagenome	EMBL	Tara_Oceans	CETZ01
Pelagic water	Metagenome, seawater	Assembled metagenome	EMBL	Tara_Oceans	CEUF01
Pelagic water	Metagenome, seawater	Assembled metagenome	EMBL	Tara_Oceans	CEUI01
Pelagic water	Metagenome, seawater	Assembled metagenome	EMBL	Tara_Oceans	CEUP01
Pelagic water	Metagenome, seawater	Assembled metagenome	EMBL	Tara_Oceans	CEUR01
Pelagic water	Metagenome, seawater	Assembled metagenome	EMBL	Tara_Oceans	CEUT01
Pelagic water	Metagenome, seawater	Assembled metagenome	EMBL	Tara_Oceans	CEUU01
Pelagic water	Metagenome, seawater	Assembled metagenome	EMBL	Tara_Oceans	CEUV01
Pelagic water	Metagenome, seawater	Assembled metagenome	EMBL	Tara_Oceans	CEUW01
Pelagic water	Metagenome, seawater	Assembled metagenome	EMBL	Tara_Oceans	CEUX01
Pelagic water	Metagenome, seawater	Assembled metagenome	EMBL	Tara_Oceans	CEVB01
Pelagic water	Metagenome, seawater	Assembled metagenome	EMBL	Tara_Oceans	CEVO01
Pelagic water	Metagenome, seawater	Assembled metagenome	EMBL	Tara_Oceans	CEVU01
Pelagic water	Metagenome, seawater	Assembled metagenome	EMBL	Tara_Oceans	CEVY01
Pelagic water	Metagenome, seawater	Assembled metagenome	EMBL	Tara_Oceans	CEVZ01
Pelagic water	Metagenome, seawater	Assembled metagenome	EMBL	Tara_Oceans	CEWA01
Pelagic water	Metagenome, seawater	Assembled metagenome	EMBL	Tara_Oceans	CEWB01
Pelagic water	Metagenome, seawater	Assembled metagenome	EMBL	Tara_Oceans	CEWC01
Pelagic water	Metagenome, seawater	Assembled metagenome	EMBL	Tara_Oceans	CEWF01
Pelagic water	Metagenome, seawater	Assembled metagenome	EMBL	Tara_Oceans	CEWH01
Pelagic water	Metagenome, seawater	Assembled metagenome	EMBL	Tara_Oceans	CEWO01
Pelagic water	Metagenome, seawater	Assembled metagenome	EMBL	Tara_Oceans	CXWF01
