# Supplementary material for: Endogenous viral elements reveal associations between a non-retroviral RNA virus and symbiotic dinoflagellate genomes
Source: Commun Biol. 2023 Jun 1;6:566. doi: 10.1038/s42003-023-04917-9 (PMC10235124; doi:10.1038/s42003-023-04917-9)
Supplement: Supplementary file 3 — Supplementary Data [file 42003_2023_4917_MOESM3_ESM.zip › Supplementary.Data/SD.04.xls]

## Sheet: Sheet1
Species		Millepora						Pocillopora
Island		Coïba	Cook	Gambier	Guam	Moorea	Niue	Coïba	Las Perlas	Malpelo
A	A7-A16d-A16f-A7c-A3-A3a	0	0	0	0	172919	0	0	0	0
	A7-A7ar-A7as-A3-A7aq-A7ax	152486	0	0	0	0	0	0	0	0
	A7/A16d-A16g-A16f	0	0	0	0	20192	0	0	0	0
	A7u/A8b/A16d-A3-A16f-A16g-A3a	0	68569	0	0	0	0	0	0	0
	A7u/A8b/A7v-A7w-A16d-A8a-A3-A7x	0	0	93153	0	0	0	0	0	0
	A7x/A8b-A16d-A7ac-A3-A7ab	0	0	0	0	0	153789	0	0	0
	A8b/A7x-A7ad-A16d-A3	0	0	0	0	0	61485	0	0	0
	A8b/A7x-A7am-A16d	0	0	0	0	0	102570	0	0	0
C	C3/C3dc	0	0	0	0	0	0	0	0	280
	C42a/C1/C42.2-C1b-C1az-C1au-C115d-C42b-C115l	778	0	0	0	0	0	562	7290	0
	C42a/C1/C42.2/C1j/C1b-C1ci-C1au	0	0	0	0	0	0	0	0	2887
	C42a/C42.2/C1-C1b-C1au-C1j	0	0	0	0	0	0	0	0	14133
	C42a/C42.2/C1-C1b-C42ak-C1j	0	0	0	0	0	0	7938	0	0
	C66-C66e-C66r	0	0	0	16490	0	0	0	0	0
D	D1-D1as-D1at-D4-D6-D1ba-D1bb-D1ax	0	0	0	0	0	0	24336	0	0
	D1-D1as-D1bb-D1ba-D4-D1at-D6-D1ax-D1bg-D1au	0	0	0	0	0	0	51483	43749	2596
	D1-D1at-D1as-D4-D1ba-D2a-D6	0	0	0	0	0	0	32906	0	0
	D1/D1as-D1at-D1aw-D1bg-D1ba-D4	0	0	0	0	0	0	24800	0	0
	D1/D1as-D4-D1at	0	0	0	0	0	0	7610	0	0
