# Supplementary material for: Endogenous viral elements reveal associations between a non-retroviral RNA virus and symbiotic dinoflagellate genomes
Source: Commun Biol. 2023 Jun 1;6:566. doi: 10.1038/s42003-023-04917-9 (PMC10235124; doi:10.1038/s42003-023-04917-9)
Supplement: Supplementary file 3 — Supplementary Data [file 42003_2023_4917_MOESM3_ESM.zip › Supplementary.Data/SD.13.csv]

Species	Source.Publication	Accn_or_download	Potential Dinornavirus-like sequence	High confidence dinornavirus-like sequence
Symbiodinium microadriaticum	doi: 10.1038/srep39734	http://smic.reefgenomics.org/	2	0
Symbiodinium aenigmaticum	doi: 10.1093/gbe/evw019	PRJNA274856	3	0
Symbiodinium minutum	doi: 10.1093/gbe/evw019	PRJNA274852	5	0
Symbiodinium pseudominutum	doi: 10.1093/gbe/evw019	PRJNA274855	0	0
Symbiodinium psygmophilum	doi: 10.1093/gbe/evw019	PRJNA274854	8	0
Siderastrea siderea	doi:10.3389/fmars.2016.00112	http://ssid.reefgenomics.org/	0	0
Symbiodinium Clade C1	doi:10.3389/fmars.2016.00112	http://ssid.reefgenomics.org/download/	5	0
Cladocopium C1 (formerly Symbiodinium type C1)	doi:10.1038/ismej.2016.154	KX787934.1, KX538960.1	2	2
Symbiodinium sp. A1	doi:10.1186/1471-2164-14-704	GAKY00000000	11	1
