# Supplementary material for: Endogenous viral elements reveal associations between a non-retroviral RNA virus and symbiotic dinoflagellate genomes
Source: Commun Biol. 2023 Jun 1;6:566. doi: 10.1038/s42003-023-04917-9 (PMC10235124; doi:10.1038/s42003-023-04917-9)
Supplement: Supplementary file 3 — Supplementary Data [file 42003_2023_4917_MOESM3_ESM.zip › Supplementary.Data/SD.12.csv]

Sequence	%ID	Alignment.Length	e-value	Bit.Score
Chromosome 9 RdRp	100	10	0.32	19.6
Chromosome 30 RdRp	100	20	8.92E-07	38.1
Chromosome 35 RdRp	100	19	3.21E-06	36.2
Chromosome 38 RdRp	100	11	0.09	21.4
Chromosome 45 RdRp	100	11	0.09	21.4
Chromosome 60 RdRp	100	17	4.15E-05	32.5
