# Supplementary material for: Endogenous viral elements reveal associations between a non-retroviral RNA virus and symbiotic dinoflagellate genomes
Source: Commun Biol. 2023 Jun 1;6:566. doi: 10.1038/s42003-023-04917-9 (PMC10235124; doi:10.1038/s42003-023-04917-9)
Supplement: Supplementary file 3 — Supplementary Data [file 42003_2023_4917_MOESM3_ESM.zip › Supplementary.Data/SD.06.csv]

Library	Occurrence.integrtion	Character
Millepora	105	Maximums
Pocillopora	15	Maximums
Porites	0	Maximums
Acropora	29	Maximums
Water, coral (reef)	0	Maximums
Water, surface (reef)	0	Maximums
Water, pelagic	0	Maximums
Symbiodinium	242	Maximums
Brevolium	25	Maximums
Cladocopium	6	Maximums
Durusdinium	11	Maximums
Fugacium	19	Maximums
Polarella	38	Maximums
Symbiodinium	39	Per.library
Symbiodinium	32	Per.library
Symbiodinium	32	Per.library
Symbiodinium	32	Per.library
Symbiodinium	16	Per.library
Symbiodinium	40	Per.library
Symbiodinium	15	Per.library
Symbiodinium	17	Per.library
Symbiodinium	19	Per.library
Cladocopium	0	Per.library
Cladocopium	4	Per.library
Cladocopium	2	Per.library
Fugacium	9	Per.library
Fugacium	10	Per.library
Polarella	20	Per.library
Polarella	18	Per.library
Millepora	9	Per.library
Millepora	12	Per.library
Millepora	4	Per.library
Millepora	1	Per.library
Millepora	7	Per.library
Millepora	3	Per.library
Millepora	3	Per.library
Millepora	1	Per.library
Millepora	4	Per.library
Millepora	3	Per.library
Millepora	2	Per.library
Millepora	6	Per.library
Millepora	2	Per.library
Millepora	5	Per.library
Millepora	2	Per.library
Millepora	2	Per.library
Millepora	1	Per.library
Millepora	1	Per.library
Millepora	1	Per.library
Millepora	1	Per.library
Millepora	1	Per.library
Millepora	2	Per.library
Millepora	1	Per.library
Millepora	3	Per.library
Millepora	3	Per.library
Millepora	2	Per.library
Millepora	1	Per.library
Millepora	3	Per.library
Millepora	3	Per.library
Millepora	3	Per.library
Millepora	4	Per.library
Millepora	3	Per.library
Millepora	6	Per.library
Pocillopora	4	Per.library
Pocillopora	2	Per.library
Pocillopora	1	Per.library
Pocillopora	2	Per.library
Pocillopora	2	Per.library
Pocillopora	1	Per.library
Pocillopora	1	Per.library
Pocillopora	1	Per.library
Pocillopora	1	Per.library
Acropora spp	0	Per.library
Astreopora spp	0	Per.library
Galaxea spp	0	Per.library
Montastraea spp	0	Per.library
Montipora spp	0	Per.library
Orbicella spp	0	Per.library
Pocillopora spp	0	Per.library
Porites spp	0	Per.library
Stylophora spp	0	Per.library
Clytia spp	0	Per.library
