# Supplementary material for: Endogenous viral elements reveal associations between a non-retroviral RNA virus and symbiotic dinoflagellate genomes
Source: Commun Biol. 2023 Jun 1;6:566. doi: 10.1038/s42003-023-04917-9 (PMC10235124; doi:10.1038/s42003-023-04917-9)
Supplement: Supplementary file 3 — Supplementary Data [file 42003_2023_4917_MOESM3_ESM.zip › Supplementary.Data/SD.10.csv]

Chromosome	dinoRNAV-like.EVE.ORF	identity.neighboring.gene(-2)	distance.(bp).neighboring.gene(-2)	identity.neighboring.gene(-1)	distance.(bp).neighboring.gene(-1)	identity.neighboring.gene(+1)	distance.(bp).neighboring.gene(+1)	identity.neighboring.gene(+2)	distance.(bp).neighboring.gene(+2)
Chromosome 1	RdRp	polyprotein (Schistosoma japonicum)	-79,940	regulator of chromosome condensation repeat (Megaviridae environmental sample)	-46,156	hypothetical protein (viral metagenome)	120,528	ATP-dependent DNA helicase PIF1 (Danio rerio)	204,145
Chromosome 1	RdRp	hypothetical protein (viral metagenome)	-42,681	Pentatricopeptide repeat-containing protein At1g63080 (mitochondrial, Arabidopsis thaliana)	-31,622	hypothetical protein (Hokovirus HKV1)	53,505	hypothetical protein (Hokovirus HKV1)	125,199
Chromosome 9	RdRp*	hypothetical protein (viral metagenome)	-447,786	reverse transcriptase (Beta vulgaris subsp. Vulgaris)	-213,777	ATP-dependent DNA helicase PIF1 (Danio rerio)	158,658	hypothetical protein (Wenzhou hepe-like virus 1)	188,015
Chromosome 11	RdRp	reverse transcriptase (Anopheles gambiae)	-162,632	polyprotein (Arabidopsis thaliana)	-83,621	CCHC-type integrase (Populus trichocarpa)	163,368	polyprotein (Arabidopsis arenosa)	322,807
Chromosome 15	RdRp	hypothetical protein (viral metagenome)	-224,966	reverse transcriptase (Ostrinia nubilalis)	-96.816	RNA-binding protein 12 (Mus musculus)	28,987	polyprotein (Phanerochaete chrysosporium RP-78)	83,048
Chromosome 18	RdRp	pp1a replicase polyprotein (Ball python nidovirus 1)	-383,009	Kelch-like protein 36 (Danio rerio)	-152,704	superfamily II DNA or RNA helicase (Hokovirus HKV1)	4,905	hobase (Ustilago maydis)	394,240
Chromosome 18	RdRp	hypothetical protein (Hokovirus HKV1)	-49,774	hypothetical protein (Megaviridae environmental sample)	-49,774	unknown protein (Oryza sativa Japonica Group) +	334,272	polyprotein (Gossypium barbadense)	398,918
Chromosome 28	RdRp	unknown protein (Ascogregarina taiwanensis)	-62,650	polyprotein (Schistosoma mansoni)	-59,967	hypothetical protein (viral metagenome)	9,775	Zinc finger homeobox protein 4 (Gallus gallus)	94,716
Chromosome 29	RdRp	putative pol polyprotein (Brassica oleracea var. botrytis)	-233,756	hypothetical protein (viral metagenome)	-55,899	neurofilament triplet H1-like protein (European catfish virus)	63,095	Nipped-B-like protein B (Danio rerio)	64,086
Chromosome 30	RdRp*	RNaseH (Mirabilis jalapa)	-424,453	reverse transcriptase-like protein (Ectropis obliqua)	-329,455	hobase (Ustilago maydis)	276,504	putative pol polyprotein (Brassica oleracea var. botrytis)	303,283
Chromosome 30	Genomic EVE (5'-RdRp--MCP-3')	unknown protein (Oryza sativa Japonica Group)	-198,053	hypothetical protein (viral metagenome)	-153,049	Collagen alpha-5(VI) chain (Homo sapiens)	53,662	polyprotein (Arabidopsis thaliana)	84,737
Chromosome 33	RdRp	Zinc finger CCCH domain-containing protein 55 (Oryza sativa subsp. Japonica)	-524,039	hypothetical protein (Hokovirus HKV1)	-217,739	polyprotein (Chondrus crispus)	102,705	reverse transcriptase (Penaeus monodon)	499,934
Chromosome 35	RdRp*	hypothetical protein (Hokovirus HKV1)	-294,993	retrotransposon homolog (Arabidopsis thaliana)	-292,848	pentacotripeptide-repeat region protein (Pithovirus LCPAC102)	6,479	Gibberellin 20-oxidase-like protein (Arabidopsis thaliana)	231,757
Chromosome 35	Genomic EVE (5'-MCP--RdRp-3')	Two pore calcium channel protein 1 (Arabidopsis thaliana)	-215,651	reverse transcriptase family member (Glycine max)	-77,284	ankyrin repeat protein (Pithovirus LCPAC304)	24,213	hypothetical protein (viral metagenome)	55,330
Chromosome 36	RdRp	pol (Dictyostelium discoideum)	-354,246	Metacaspase (Plasmodium falciparum isolate 3D7)	-313,056	regulator of chromosome condensation protein (Pithovirus LCPAC404)	402,901	putative membrane protein (Emiliania huxleyi virus 164)	626,695
Chromosome 38	RdRp*	gag-pol polyprotein (Phaeodactylum tricornutum)	-232,410	hypothetical protein (Hokovirus HKV1)	-210,174	hypothetical protein (viral metagenome)	3,115	hypothetical protein (Hokovirus HKV1)	39,127
Chromosome 43	RdRp	putative pol polyprotein (Brassica oleracea var. botrytis)	-233,756	polyprotein (Schistosoma japonicum)	-317	polyprotein (Schistosoma japonicum)	10,069	reverse transcriptase (Penaeus monodon)	21,377
Chromosome 45	RdRp*	S-antigen protein (Plasmodium falciparum isolate v1)	-222,203	LINE-1 reverse transcriptase homolog (Nycticebus coucang)	-17,554	polyprotein (Arabidopsis thaliana)	72,484	Probable E3 ubiquitin-protein ligase makorin-1 (Seriola quinqueradiata)	81,798
Chromosome 48	RdRp	putative retroelement pol polyprotein (Arabidopsis thaliana)	-209,414	gag-pol polyprotein (Penicillium camemberti virus - GP1)	-62,043	putative pol polyprotein (Brassica oleracea var. botrytis)	33,637	hypothetical protein (Hokovirus HKV1)	65,764
Chromosome 52	RdRp	hypothetical protein (viral metagenome)	-105,147	hypothetical protein (viral metagenome)	-83,939	polyprotein (Arabidopsis thaliana)	72,484	hypothetical protein (viral metagenome)	109,292
Chromosome 60	RdRp*	pol (Zea mays)	-114,265	putative retrotransposon protein (Phyllostachys edulis)	-67,094	reverse transcriptase (Penaeus monodon)	217,986	polyprotein (Chrondrus crispus)	234,858
Chromosome 74	Two neighboring genomic EVEs (5'-RdRp-MCP---RdRp-MCP-3')	hypothetical protein (viral metagenome)	-80,854	hypothetical protein (viral metagenome)	-2,898	hypothetical protein (viral metagenome)	9,955	Poly ADP-ribose	162,246
