# Supplementary material for: Endogenous viral elements reveal associations between a non-retroviral RNA virus and symbiotic dinoflagellate genomes
Source: Commun Biol. 2023 Jun 1;6:566. doi: 10.1038/s42003-023-04917-9 (PMC10235124; doi:10.1038/s42003-023-04917-9)
Supplement: Supplementary file 3 — Supplementary Data [file 42003_2023_4917_MOESM3_ESM.zip › Supplementary.Data/SD.05.csv]

SampleID	Contains.EVE	Clade.A	Clade.C	Clade.D	Clade.G
TARA_CO-0002037	Y	13554	0	0	0
TARA_CO-0002376	Y	9374	0	0	0
TARA_CO-0002381	Y	7877	0	0	0
TARA_CO-0000002	Y	0	7290	43749	0
TARA_CO-0002181	Y	14151	0	0	0
TARA_OA-0002282	Y	24104	0	0	0
TARA_CO-0002266	Y	15251	0	0	0
TARA_CO-0002043	Y	14557	0	0	0
TARA_CO-0002176	Y	13502	0	0	0
TARA_CO-0002618	Y	5869	0	0	0
TARA_CO-0002427	Y	29629	0	0	0
TARA_CO-0002377	Y	18876	0	0	0
TARA_CO-0000140	Y	0	0	37067	0
TARA_CO-0002271	Y	5096	0	0	0
TARA_CO-0000555	Y	0	2978	2596	0
TARA_OA-0002277	Y	14576	0	0	0
TARA_CO-0002706	Y	10119	0	0	0
TARA_CO-0002617	Y	13901	0	0	0
TARA_CO-0000149	Y	0	0	24336	0
TARA_CO-0002431	Y	26916	0	0	0
TARA_CO-0002592	Y	31532	0	0	0
TARA_CO-0002588	Y	25104	0	0	0
TARA_CO-0002587	Y	23611	0	0	0
TARA_CO-0001685	Y	0	16490	0	0
TARA_CO-0000394	Y	0	7938	14416	0
TARA_CO-0002177	Y	17042	0	0	0
TARA_CO-0004332	N	0	29381	0	0
TARA_OA-0002267	N	0	16663	0	0
TARA_CO-0004041	N	0	11293	0	0
TARA_CO-0004212	N	0	11045	0	0
TARA_CO-0004331	N	0	28369	0	0
TARA_CO-0004211	N	0	14909	0	0
TARA_OA-0002268	N	0	21477	0	0
TARA_CO-0004216	N	0	14039	0	0
TARA_CO-0004046	N	0	10610	0	0
TARA_CO-0004042	N	0	11619	0	0
TARA_CO-0004336	N	0	12920	0	0
TARA_CO-0002446	N	0	33334	0	0
TARA_CO-0002447	N	0	30636	0	0
TARA_CO-0002449	N	0	30150	0	0
TARA_CO-0002578	N	0	29680	0	0
TARA_CO-0002451	N	0	26031	0	0
TARA_CO-0000500	N	0	46506	0	0
TARA_CO-0000070	N	0	31705	0	0
TARA_CO-0001604	N	0	15915	0	0
TARA_CO-0000220	N	0	43982	0	0
TARA_CO-0000229	N	0	38595	0	0
TARA_OA-0002328	N	0	41101	0	0
TARA_OA-0002262	N	0	11422	0	0
TARA_CO-0002365	N	0	21438	0	0
TARA_CO-0002686	N	0	13851	0	0
TARA_CO-0001820	N	0	13819	0	0
TARA_CO-0004040	N	0	9716	0	0
TARA_CO-0004051	N	0	9749	0	0
TARA_CO-0004326	N	0	27539	0	0
TARA_CO-0004330	N	0	9630	0	0
TARA_CO-0002465	N	0	22091	0	0
TARA_CO-0004321	N	0	11885	0	0
TARA_CO-0002695	N	0	10213	0	0
TARA_CO-0004206	N	0	8862	0	0
TARA_CO-0004201	N	0	7150	0	0
TARA_CO-0002691	N	0	10255	0	0
TARA_CO-0002601	N	0	12286	0	0
TARA_OA-0002332	N	0	50633	0	0
TARA_OA-0002451	N	0	45239	0	0
TARA_OA-0002460	N	0	63356	0	0
TARA_CO-0000557	N	0	8925	0	0
TARA_CO-0000510	N	0	6748	0	0
TARA_CO-0000038	N	0	30238	0	0
TARA_CO-0000080	N	0	35255	0	0
TARA_CO-0000050	N	0	30651	0	0
TARA_CO-0000534	N	0	7119	0	0
TARA_CO-0000035	N	0	16901	0	0
TARA_CO-0000395	N	0	30413	0	0
TARA_CO-0000525	N	0	9191	0	0
TARA_CO-0000235	N	0	30770	0	0
TARA_CO-0000505	N	0	24470	0	0
TARA_CO-0000075	N	0	32228	0	0
TARA_CO-0000530	N	0	5179	0	0
TARA_CO-0000567	N	0	8354	0	0
TARA_CO-0000573	N	0	33397	0	0
TARA_CO-0000571	N	0	35778	0	0
TARA_CO-0000565	N	0	14765	0	0
TARA_CO-0000569	N	0	7940	0	0
TARA_CO-0000400	N	0	32010	0	0
TARA_CO-0002707	N	8776	0	0	0
TARA_CO-0002036	N	12269	0	0	0
TARA_OA-0002278	N	25376	0	0	0
TARA_CO-0002711	N	37307	0	0	0
TARA_CO-0002622	N	8608	0	0	0
TARA_CO-0001674	N	0	16681	0	0
TARA_CO-0001670	N	0	15524	0	0
TARA_CO-0002697	N	0	13848	0	0
TARA_FH-0000962	N	0	35473	0	0
TARA_CO-0002606	N	0	15682	0	0
TARA_CO-0002366	N	0	19106	0	0
TARA_CO-0002276	N	0	10963	0	0
TARA_CO-0000535	N	0	10724	0	0
TARA_CO-0002582	N	0	30375	0	0
TARA_CO-0002372	N	0	13372	0	0
TARA_CO-0002577	N	0	28093	0	204
TARA_CO-0000231	N	0	52467	0	0
TARA_CO-0000396	N	0	48803	0	0
TARA_CO-0000385	N	0	0	25993	0
TARA_CO-0002576	N	0	30530	0	0
TARA_CO-0002286	N	0	10630	0	0
TARA_CO-0000923	N	0	15667	0	0
TARA_CO-0000948	N	0	35516	0	0
TARA_CO-0000927	N	0	145985	0	0
TARA_CO-0002131	N	0	11614	0	0
TARA_CO-0000953	N	0	29268	0	0
TARA_CO-0000957	N	0	409686	0	0
TARA_CO-0001839	N	0	25214	0	0
TARA_CO-0000727	N	0	8513	0	0
TARA_CO-0000788	N	0	11208	0	0
TARA_CO-0000676	N	0	7253	0	0
TARA_CO-0000792	N	0	7791	0	0
TARA_CO-0000595	N	0	38913	0	0
TARA_CO-0000590	N	0	17334	0	0
TARA_CO-0000787	N	0	12688	0	0
TARA_CO-0000728	N	0	9166	0	0
TARA_CO-0000591	N	0	14214	0	0
TARA_CO-0000032	N	0	0	21264	0
TARA_CO-0000019	N	0	0	28029	0
TARA_CO-0000145	N	0	0	27049	0
TARA_CO-0000074	N	0	645	31682	0
TARA_CO-0000126	N	0	13220	21474	0
TARA_CO-0000540	N	0	8730	0	0
TARA_CO-0000076	N	0	28608	0	0
TARA_CO-0000506	N	0	5295	0	0
TARA_CO-0000155	N	0	21367	0	0
TARA_CO-0000786	N	0	6639	0	0
TARA_CO-0000580	N	0	8344	0	0
TARA_CO-0000664	N	0	4221	0	0
TARA_CO-0000655	N	0	4272	0	0
TARA_CO-0000777	N	0	6637	0	0
TARA_CO-0000589	N	0	8359	0	0
TARA_CO-0000702	N	0	4891	0	0
TARA_CO-0000697	N	0	3559	0	0
TARA_CO-0004210	N	0	13354	0	0
TARA_OA-0002456	N	0	22076	0	0
TARA_CO-1016501	N	0	34716	0	0
TARA_CO-1016613	N	0	59141	0	253
TARA_CO-0001826	N	0	19180	0	0
TARA_CO-0000798	N	0	18297	0	0
TARA_CO-0000797	N	0	16363	0	0
TARA_CO-0002136	N	0	10732	0	0
TARA_CO-0000963	N	0	39388	0	0
TARA_CO-0002281	N	0	9802	0	0
TARA_CO-0000913	N	0	34785	0	0
TARA_CO-0002137	N	0	14888	0	0
TARA_CO-0002047	N	0	14472	0	0
TARA_CO-0000908	N	0	53423	0	0
TARA_CO-0000201	Y	29326	0	0	0
TARA_CO-0000200	Y	24808	0	0	0
TARA_OA-0002476	Y	17068	0	0	0
TARA_CO-0000302	Y	98352	778	0	0
TARA_OA-0002471	Y	30927	0	0	0
TARA_OA-0002343	Y	40218	0	0	0
TARA_FH-0000972	Y	31723	0	0	0
TARA_OA-0002472	Y	39998	0	0	0
TARA_FH-0000971	Y	45504	0	0	0
TARA_OA-0002348	Y	61485	0	0	0
TARA_CO-0002426	Y	20192	0	0	0
TARA_FH-0000976	Y	50921	0	0	0
TARA_CO-0000225	Y	0	0	24800	0
TARA_CO-0000205	Y	0	562	7610	0
TARA_CO-0000563	Y	0	14322	0	0
TARA_CO-0000390	Y	0	0	32906	0
TARA_CO-0001668	N	0	0	14841	0
TARA_CO-0004222	N	0	14876	0	0
TARA_CO-0004341	N	0	35802	0	0
TARA_CO-0004056	N	0	7266	0	0
TARA_CO-0004032	N	0	8261	0	0
TARA_CO-0004226	N	0	20139	0	0
TARA_CO-0004342	N	0	27890	0	0
TARA_OA-0002266	N	0	18890	0	0
TARA_CO-0002596	N	0	14038	0	0
TARA_CO-0002605	N	0	10458	0	0
TARA_OA-0002257	N	0	23153	0	0
TARA_FH-0000960	N	0	54056	0	0
TARA_FH-0000956	N	0	62699	0	0
TARA_OA-0002323	N	0	51043	0	0
TARA_CO-0000150	N	0	126144	0	0
TARA_CO-0000230	N	0	52362	0	0
TARA_CO-0000544	N	0	9604	0	0
TARA_CO-0000504	N	0	42500	0	0
TARA_CO-0000561	N	0	11314	0	0
TARA_CO-0000559	N	0	6562	1413	0
TARA_OA-0002466	N	0	53169	0	0
TARA_FH-0000961	N	0	42269	0	0
TARA_OA-0002333	N	0	64155	0	0
TARA_OA-0002461	N	0	58071	0	0
TARA_FH-0000966	N	0	56967	0	0
TARA_CO-0002356	N	0	40995	0	0
TARA_CO-0001599	N	0	21207	0	0
TARA_CO-0002361	N	0	15757	0	0
TARA_CO-0002461	N	0	29205	0	0
TARA_CO-0002572	N	0	19372	0	0
TARA_CO-0002456	N	0	24974	0	0
TARA_CO-0001822	N	0	14928	0	0
TARA_CO-0001821	N	0	15298	0	0
TARA_CO-0001609	N	0	16483	0	0
TARA_CO-0001614	N	0	13235	0	0
TARA_CO-0001610	N	0	7937	0	5147
TARA_CO-0001816	N	0	21717	0	0
TARA_CO-0000151	N	0	122202	0	0
TARA_CO-0000732	N	0	9358	0	0
TARA_CO-0000675	N	0	8714	0	0
TARA_CO-0000680	N	0	10505	0	0
TARA_CO-0002584	N	0	24998	0	0
TARA_CO-0000802	N	0	8086	0	0
TARA_CO-0002046	N	0	17293	0	0
TARA_CO-0002367	N	0	24076	0	1913
TARA_CO-0004221	N	0	13216	0	0
TARA_CO-0004346	N	0	12497	0	0
TARA_CO-0002611	N	0	18372	0	0
TARA_CO-0002701	N	0	13142	0	0
TARA_CO-0002696	N	0	12952	0	0
TARA_CO-0001832	N	0	16880	0	0
TARA_CO-0001624	N	0	14335	0	0
TARA_CO-0001831	N	0	28256	0	0
TARA_CO-0002277	N	0	4570	0	0
TARA_OA-0002334	N	0	42851	0	0
TARA_CO-0002065	N	0	7468	0	0
TARA_CO-0002135	N	0	8786	0	0
TARA_CO-0000817	N	0	9481	0	0
TARA_CO-0000822	N	0	8757	0	0
TARA_CO-0001608	N	0	15089	0	0
TARA_CO-0001659	N	0	11383	1712	0
TARA_CO-0002371	N	0	12287	0	0
TARA_OA-0002272	N	0	11905	0	0
TARA_CO-0002448	N	0	21827	0	0
TARA_CO-0000660	N	0	4496	0	0
TARA_CO-0000585	N	0	8376	0	0
TARA_CO-0000706	N	0	4659	0	0
TARA_CO-0000782	N	0	4528	0	0
TARA_CO-0002295	N	0	10393	0	0
TARA_CO-0000909	N	0	46312	0	0
TARA_CO-0001664	N	0	16162	0	0
TARA_CO-0000958	N	0	58705	0	0
TARA_CO-0002141	N	0	9726	0	0
TARA_CO-0002126	N	0	10406	0	0
TARA_CO-0002056	N	0	11739	0	0
TARA_CO-0002061	N	0	8413	0	0
TARA_CO-0000826	N	0	10475	0	0
TARA_OA-0002344	N	66969	0	0	0
TARA_CO-0004036	N	0	8418	0	0
TARA_CO-0002607	N	0	438490	0	0
TARA_CO-0001679	N	0	14968	0	0
TARA_CO-0001681	N	0	17109	0	0
TARA_CO-0001682	N	0	19216	0	0
TARA_CO-0001620	N	0	18732	0	0
TARA_CO-0001836	N	0	16854	0	0
TARA_CO-0001811	N	0	15346	0	0
TARA_CO-0002291	N	0	8995	0	0
TARA_CO-0002051	N	0	5926	0	0
TARA_OA-0002338	N	0	38488	0	0
TARA_CO-0000919	N	0	22887	0	0
TARA_CO-0001669	N	0	15178	0	0
TARA_CO-0000959	N	0	5262	0	0
TARA_CO-0004031	N	0	7098	0	0
TARA_CO-0001619	N	0	18896	0	0
