# Supplementary material for: Endogenous viral elements reveal associations between a non-retroviral RNA virus and symbiotic dinoflagellate genomes
Source: Commun Biol. 2023 Jun 1;6:566. doi: 10.1038/s42003-023-04917-9 (PMC10235124; doi:10.1038/s42003-023-04917-9)
Supplement: Supplementary file 3 — Supplementary Data [file 42003_2023_4917_MOESM3_ESM.zip › Supplementary.Data/SD.11.csv]

Scaffold.Name	Scaffold.Length	Protein.ID	Start.Point.on.Scaffold	End.Point.on.Scaffold	BLASTp.Annotation	Accession	Gene	Organism	Protien.Domain.from.Pfam	eval	PFAM.call.ID	interproscan.FAM.ID	Interproscan.FAM.call	GO.terms
CCMP1383_scf7180000542676	580651	augustus_masked-CCMP1383_scf7180000542676-abinit-gene-1.0-mRNA-1	92078	93371	Yes	QBK90325.1MK500477	2OG-Fe(II) oxygenase superfamily protein	Pithovirus LCPAC103	Yes	4.30E-58	PF17652	Glycosyl hydrolase family 81 C-terminal domain	IPR040720	Glycosyl hydrolase family 81 C-terminal domain
CCMP1383_scf7180000542676	580651	augustus_masked-CCMP1383_scf7180000542676-abinit-gene-1.3-mRNA-1	146827	151547	Yes	AGH20674.1JX975155	reverse transcriptase	Crucihimalaya wallichii	Yes	1.40E-08	PF07727	Reverse transcriptase (RNA-dependent DNA polymerase)	IPR013103	Reverse transcriptase RNA-dependent DNA polymerase
CCMP1383_scf7180000542676	580651	augustus_masked-CCMP1383_scf7180000542676-abinit-gene-2.3-mRNA-1	260802	262754	Yes	AAK12626.1AY009101	unknown protein	Aedes aegypti	No	N/A	N/A	N/A	N/A	N/A
CCMP1383_scf7180000544236	149390	augustus_masked-CCMP1383_scf7180000544236-abinit-gene-0.0-mRNA-1	3427	5793	Yes	AYV85382.1MK072449	RNA 2 - tpt1 family protein	Satyrvirus sp.	Yes	304	PF01885	RNA 2'-phosphotransferase	5/2/21	IPR002745Phosphotransferase KptA/Tpt1
CCMP1383_scf7180000544236	149390	augustus_masked-CCMP1383_scf7180000544236-abinit-gene-0.1-mRNA-1	100292	102031	Yes	AUL78181.1KY523104	RNA 2 - tpt1 family protein	Tupanvirus soda lake	Yes	167	PF01885	RNA 2'-phosphotransferase	5/2/21	IPR002745Phosphotransferase KptA/Tpt1
CCMP1383_scf7180000552480	94393	augustus_masked-CCMP1383_scf7180000552480-abinit-gene-0.2-mRNA-1	13247	14920	Yes	CAC37623.1AJ293575	copia-like polyprotein	Arabidopsis thaliana	No	N/A	N/A	N/A	N/A	N/A
CCMP1383_scf7180000562637	66136	augustus_masked-CCMP1383_scf7180000562637-abinit-gene-0.1-mRNA-1	2	547	Yes	CAB62579.1AJ251464	endo-1 3-beta-glucanase	Candida albicans	Yes	6.20E-53	PF17652	Glycosyl hydrolase family 81 C-terminal domain	IPR040720	Glycosyl hydrolase family 81 C-terminal domain
CCMP1383_scf7180000567415	76523	augustus_masked-CCMP1383_scf7180000567415-abinit-gene-0.2-mRNA-1	38486	42735	Yes	ABH07409.1DQ482460	putative pol polyprotein	Brassica oleracea var. botrytis	Yes	5.40E-26	PF07727	Reverse transcriptase (RNA-dependent DNA polymerase)	IPR013103	Reverse transcriptase RNA-dependent DNA polymerase
CCMP1383_scf7180000591172	231057	augustus_masked-CCMP1383_scf7180000591172-abinit-gene-1.1-mRNA-1	121029	126033	Yes	ABH07409.1DQ482460	putative pol polyprotein	Brassica oleracea var. botrytis	No	N/A	N/A	N/A	N/A	N/A
CCMP1383_scf7180000591844	108252	augustus_masked-CCMP1383_scf7180000591844-abinit-gene-0.0-mRNA-1	57499	58156	Yes	YP_009337226.1NC_033074	RNA-dependent RNA polymerase	Beihai weivirus-like virus 20	No	N/A	N/A	N/A	N/A	N/A
CCMP1383_scf7180000591844	108252	augustus_masked-CCMP1383_scf7180000591844-abinit-gene-0.2-mRNA-1	61982	62605	Yes	YP_009337226.1NC_033074	RNA-dependent RNA polymerase	Beihai weivirus-like virus 20	No	N/A	N/A	N/A	N/A	N/A
CCMP1383_scf7180000592407	175843	augustus_masked-CCMP1383_scf7180000592407-abinit-gene-0.0-mRNA-1	30498	31736	Yes	AUL78181.1KY523104	RNA 2 - tpt1 family protein	Tupanvirus soda lake	Yes	283	PF01885	RNA 2'-phosphotransferase	5/2/21	IPR002745Phosphotransferase KptA/Tpt1
CCMP1383_scf7180000592407	175843	augustus_masked-CCMP1383_scf7180000592407-abinit-gene-0.5-mRNA-1	171001	172081	Yes	CAX68207.1FN298618	Copia-like retrotransposon	Helianthus annuus	No	N/A	N/A	N/A	N/A	N/A
CCMP1383_scf7180000592960	221386	augustus_masked-CCMP1383_scf7180000592960-abinit-gene-0.2-mRNA-1	65596	66291	Yes	QHT21507.1MN739695	hypothetical protein	viral metagenome	No	N/A	N/A	N/A	N/A	N/A
CCMP1383_scf7180000592960	221386	augustus_masked-CCMP1383_scf7180000592960-abinit-gene-0.3-mRNA-1	420	1482	No	N/A	N/A	N/A	Yes	1.40E-04	PF00642	Zinc finger C-x8-C-x5-C-x3-H type (and similar)	IPR000571	Zinc finger CCCH-type
CCMP1383_scf7180000592960	221386	augustus_masked-CCMP1383_scf7180000592960-abinit-gene-1.2-mRNA-1	119290	121613	Yes	AOW44038.1KU888703	RNaseH	Mirabilis jalapa	No	N/A	N/A	N/A	N/A	N/A
CCMP1383_scf7180000592960	221386	augustus_masked-CCMP1383_scf7180000592960-abinit-gene-1.3-mRNA-1	161093	162778	Yes	QBK90325.1MK500477	2OG-Fe(II) oxygenase superfamily protein	Pithovirus LCPAC103	Yes	4.30E-58	PF17652	Glycosyl hydrolase family 81 C-terminal domain	IPR040720	Glycosyl hydrolase family 81 C-terminal domain
CCMP1383_scf7180000593877	158101	augustus_masked-CCMP1383_scf7180000593877-abinit-gene-0.3-mRNA-1	6427	9240	No	N/A	N/A	N/A	Yes	274	PF02902	Ulp1 protease family	5/2/21	IPR003653Ulp1 protease family
CCMP1383_scf7180000593877	158101	augustus_masked-CCMP1383_scf7180000593877-abinit-gene-0.4-mRNA-1	56635	57276	Yes	QBK90299.1MK500474	pentacotripeptide-repeat region protein	Pithovirus LCPAC102	Yes	3.80E-08	PF13041	PPR repeat family	IPR002885	Pentatricopeptide repeat-
CCMP1383_scf7180000593877	158101	augustus_masked-CCMP1383_scf7180000593877-abinit-gene-0.6-mRNA-1	125997	126599	Yes	CAB62579.1AJ251464	endo-1 3-beta-glucanase	Candida albicans	Yes	4.30E-58	PF17652	Glycosyl hydrolase family 81 C-terminal domain	IPR040720	Glycosyl hydrolase family 81 C-terminal domain
CCMP1383_scf7180000594833	150638	augustus_masked-CCMP1383_scf7180000594833-abinit-gene-0.0-mRNA-1	99816	105203	Yes	ACY72569.1DQ004853	unknown	Oryza sativa Japonica Group	Yes	2.00E-25	PF07727	Reverse transcriptase (RNA-dependent DNA polymerase)	IPR013103	Reverse transcriptase RNA-dependent DNA polymerase
CCMP1383_scf7180000594833	150638	augustus_masked-CCMP1383_scf7180000594833-abinit-gene-0.10-mRNA-1	88834	90147	Yes	YP_009337226.1NC_033074	RNA-dependent RNA polymerase	Beihai weivirus-like virus 20	No	N/A	N/A	N/A	N/A	N/A
CCMP1383_scf7180000594833	150638	augustus_masked-CCMP1383_scf7180000594833-abinit-gene-0.12-mRNA-1	113963	114574	Yes	Q552S0NHE1_DICDI	Sodium/hydrogen exchanger 1	Dictyostelium discoideum	Yes	1.60E-18	PF00999	Sodium/hydrogen exchanger family	IPR006153	Cation/H+ exchangerGO:0006812|GO:0015299|GO:0016021|GO:0055085
CCMP1383_scf7180000594833	150638	augustus_masked-CCMP1383_scf7180000594833-abinit-gene-0.13-mRNA-1	134186	135546	No	N/A	N/A	N/A	Yes	2.80E-16	PF04116	Fatty acid hydroxylase superfamily	IPR006694	Fatty acid hydroxylaseGO:0005506|GO:0008610|GO:0016491|GO:0055114
CCMP1383_scf7180000594833	150638	augustus_masked-CCMP1383_scf7180000594833-abinit-gene-0.2-mRNA-1	10350	11564	Yes	QBK90325.1MK500477	2OG-Fe(II) oxygenase superfamily protein	Pithovirus LCPAC103	Yes	4.30E-58	PF17652	Glycosyl hydrolase family 81 C-terminal domain	IPR040720	Glycosyl hydrolase family 81 C-terminal domain
CCMP1383_scf7180000594833	150638	augustus_masked-CCMP1383_scf7180000594833-abinit-gene-0.3-mRNA-1	25899	27407	Yes	QBK90325.1MK500477	2OG-Fe(II) oxygenase superfamily protein	Pithovirus LCPAC103	Yes	4.30E-58	PF17652	Glycosyl hydrolase family 81 C-terminal domain	IPR040720	Glycosyl hydrolase family 81 C-terminal domain
CCMP1383_scf7180000594833	150638	augustus_masked-CCMP1383_scf7180000594833-abinit-gene-0.4-mRNA-1	28235	28678	Yes	QBK90325.1MK500477	2OG-Fe(II) oxygenase superfamily protein	Pithovirus LCPAC103	Yes	4.30E-58	PF17652	Glycosyl hydrolase family 81 C-terminal domain	IPR040720	Glycosyl hydrolase family 81 C-terminal domain
CCMP1383_scf7180000595116	256292	augustus_masked-CCMP1383_scf7180000595116-abinit-gene-0.4-mRNA-1	45635	47976	Yes	AAT76628.1AY673967	polyprotein		Yes	8.10E-09	PF00078	Reverse transcriptase (RNA-dependent DNA polymerase)	IPR000477	Reverse transcriptase domain-
CCMP1383_scf7180000597047	583135	augustus_masked-CCMP1383_scf7180000597047-abinit-gene-1.5-mRNA-1	143833	144487	Yes	Q921L5COG2_MOUSE	Conserved oligomeric Golgi complex subunit 2	Mus musculus	Yes	130	PF06148	COG (conserved oligomeric Golgi) complex component	5/2/21	IPR024602Conserved oligomeric Golgi complex
CCMP1383_scf7180000597047	583135	augustus_masked-CCMP1383_scf7180000597047-abinit-gene-1.6-mRNA-1	181147	183473	Yes	ACY72569.1DQ004853	unknown	Oryza sativa Japonica Group	Yes	1.80E-17	PF07727	Reverse transcriptase (RNA-dependent DNA polymerase)	IPR013103	Reverse transcriptase RNA-dependent DNA polymerase
CCMP1383_scf7180000597047	583135	augustus_masked-CCMP1383_scf7180000597047-abinit-gene-2.0-mRNA-1	237679	240839	Yes	AYV85382.1MK072449	RNA 2 - tpt1 family protein	Satyrvirus sp.	Yes	675	PF01885	RNA 2'-phosphotransferase	5/2/21	IPR002745Phosphotransferase KptA/Tpt1
CCMP1383_scf7180000597047	583135	augustus_masked-CCMP1383_scf7180000597047-abinit-gene-3.1-mRNA-1	296565	297095	No	N/A	N/A	N/A	Yes	3.40E-07	PF01424	R3H domain	IPR001374	R3H domainGO:0003676
CCMP1383_scf7180000597047	583135	augustus_masked-CCMP1383_scf7180000597047-abinit-gene-3.3-mRNA-1	342076	344000	No	N/A	N/A	N/A	Yes	1.20E-08	PF05295	Luciferase/LBP N-terminal domain	IPR007959	Dinoflagellate luciferase N-terminal
CCMP1383_scf7180000597047	583135	augustus_masked-CCMP1383_scf7180000597047-abinit-gene-3.9-mRNA-1	366301	368229	Yes	QBK90325.1MK500477	2OG-Fe(II) oxygenase superfamily protein	Pithovirus LCPAC103	Yes	4.30E-58	PF17652	Glycosyl hydrolase family 81 C-terminal domain	IPR040720	Glycosyl hydrolase family 81 C-terminal domain
CCMP1383_scf7180000597047	583135	augustus_masked-CCMP1383_scf7180000597047-abinit-gene-4.12-mRNA-1	412160	412795	Yes	Q93VG8PPDEX_ARATH	DeSI-like protein At4g17486	Arabidopsis thaliana	Yes	5.40E-31	PF05903	PPPDE putative peptidase domain	IPR008580	PPPDE peptidase domainGO:0008233
CCMP1383_scf7180000598441	158674	augustus_masked-CCMP1383_scf7180000598441-abinit-gene-0.2-mRNA-1	16446	17222	No	N/A	N/A	N/A	Yes	8.70E-09	PF02825	WWE domain	IPR004170	WWE domain-
CCMP1383_scf7180000599095	391569	augustus_masked-CCMP1383_scf7180000599095-abinit-gene-0.3-mRNA-1	3077	3739	No	N/A	N/A	N/A	Yes	8.20E-05	PF00642	Zinc finger C-x8-C-x5-C-x3-H type (and similar)	IPR000571	Zinc finger CCCH-type
CCMP1383_scf7180000599095	391569	augustus_masked-CCMP1383_scf7180000599095-abinit-gene-1.10-mRNA-1	157279	159409	Yes	BAD34493.1AB162659	Gag-Pol	Ipomoea batatas	No	N/A	N/A	N/A	N/A	N/A
CCMP1383_scf7180000599095	391569	augustus_masked-CCMP1383_scf7180000599095-abinit-gene-2.2-mRNA-1	185987	189962	No	N/A	N/A	N/A	Yes	1.40E-06	PF00589	Phage integrase family	IPR002104	Integrase catalytic domain
CCMP1383_scf7180000599095	391569	augustus_masked-CCMP1383_scf7180000599095-abinit-gene-2.3-mRNA-1	230246	232314	Yes	A6H779FBXL2_BOVIN	F-box/LRR-repeat protein 2	Bos taurus	Yes	0.54	PF13516	Leucine Rich repeat	IPR001611	Leucine-rich repeatGO:0005515
CCMP1383_scf7180000599095	391569	augustus_masked-CCMP1383_scf7180000599095-abinit-gene-2.4-mRNA-1	232375	233031	Yes	P34284FBXL_CAEEL	F-box/LRR-repeat protein fbxl-1	Caenorhabditis elegans	Yes	0.23	PF13516	Leucine Rich repeat	IPR001611	Leucine-rich repeatGO:0005515
CCMP1383_scf7180000599095	391569	augustus_masked-CCMP1383_scf7180000599095-abinit-gene-2.5-mRNA-1	295022	296820	Yes	QHT11851.1MN739538	hypothetical protein	viral metagenome	No	N/A	N/A	N/A	N/A	N/A
CCMP1383_scf7180000599095	391569	augustus_masked-CCMP1383_scf7180000599095-abinit-gene-2.6-mRNA-1	346229	351936	Yes	AAA57005.1U12626	copia-like retrotransposon Hopscotch	Zea mays	No	N/A	N/A	N/A	N/A	N/A
CCMP1383_scf7180000599095	391569	augustus_masked-CCMP1383_scf7180000599095-abinit-gene-2.7-mRNA-1	356397	361581	No	N/A	N/A	N/A	Yes	4.10E-07	PF00734	Fungal cellulose binding domain	IPR000254	Cellulose-binding domain fungal
CCMP2088_scf7180000669330	96658	augustus_masked-CCMP2088_scf7180000669330-abinit-gene-0.0-mRNA-1	25032	26826	Yes	QHT11851.1MN739538	hypothetical protein	viral metagenome	No	N/A	N/A	N/A	N/A	N/A
CCMP2088_scf7180000669330	96658	augustus_masked-CCMP2088_scf7180000669330-abinit-gene-0.1-mRNA-1	42816	45524	Yes	ARF10376.1KY684103	hypothetical protein	Hokovirus HKV1	No	N/A	N/A	N/A	N/A	N/A
CCMP2088_scf7180000691175	24523	augustus_masked-CCMP2088_scf7180000691175-abinit-gene-0.0-mRNA-1	21984	22550	Yes	CAA80824.1Z24451	pol protein	Drosophila ananassae	No	N/A	N/A	N/A	N/A	N/A
CCMP2088_scf7180000691175	24523	augustus_masked-CCMP2088_scf7180000691175-abinit-gene-0.1-mRNA-1	536	2086	Yes	O82811NRT21_ARATH	High-affinity nitrate tran	Arabidopsis thaliana	Yes	1.20E-10	PF07690	Major Facilitator Superfamily	IPR011701	Major facilitator superfamilyGO:0022857|GO:0055085
CCMP2088_scf7180000710989	466473	augustus_masked-CCMP2088_scf7180000710989-abinit-gene-2.1-mRNA-1	199414	199931	Yes	AYG96582.1MF681666	gag-pro-pol polyprotein	Feline leukemia virus	No	N/A	N/A	N/A	N/A	N/A
CCMP2088_scf7180000710989	466473	augustus_masked-CCMP2088_scf7180000710989-abinit-gene-2.5-mRNA-1	287590	288425	Yes	YP_009001021.1NC_023423	collagen triple helix repeat protein	Pithovirus sibericum	No	N/A	N/A	N/A	N/A	N/A
CCMP2088_scf7180000710989	466473	augustus_masked-CCMP2088_scf7180000710989-abinit-gene-3.8-mRNA-1	456011	456641	Yes	QHU29322.1MN740485	hypothetical protein	viral metagenome	No	N/A	N/A	N/A	N/A	N/A
CCMP2088_scf7180000712287	100331	augustus_masked-CCMP2088_scf7180000712287-abinit-gene-0.1-mRNA-1	82796	91354	Yes	AHF58602.1KF743144	polyprotein	Chondrus crispus	Yes	5.10E-18	PF07727	Reverse transcriptase (RNA-dependent DNA polymerase)	IPR013103	Reverse transcriptase RNA-dependent DNA polymerase
CCMP2088_scf7180000712287	100331	augustus_masked-CCMP2088_scf7180000712287-abinit-gene-0.4-mRNA-1	50566	51489	Yes	AUL78181.1KY523104	RNA 2 - tpt1 family protein	Tupanvirus soda lake	Yes	167	PF01885	RNA 2'-phosphotransferase	5/2/21	IPR002745Phosphotransferase KptA/Tpt1
CCMP2088_scf7180000712287	100331	augustus_masked-CCMP2088_scf7180000712287-abinit-gene-0.7-mRNA-1	94235	95814	No	N/A	N/A	N/A	Yes	69	PF01885	RNA 2'-phosphotransferase	5/2/21	IPR002745Phosphotransferase KptA/Tpt1
CCMP2088_scf7180000712336	236226	augustus_masked-CCMP2088_scf7180000712336-abinit-gene-0.2-mRNA-1	43892	46016	No	N/A	N/A	N/A	Yes	264	PF01885	RNA 2'-phosphotransferase	5/2/21	IPR002745Phosphotransferase KptA/Tpt1
CCMP2088_scf7180000712711	215387	augustus_masked-CCMP2088_scf7180000712711-abinit-gene-0.6-mRNA-1	38423	40085	Yes	QHU32448.1MN740540	hypothetical protein	viral metagenome	Yes	8.40E-09	PF11913	Protein of unknown function (DUF3431)	IPR021838	Protein of unknown function DUF3431-
CCMP2088_scf7180000712711	215387	augustus_masked-CCMP2088_scf7180000712711-abinit-gene-1.13-mRNA-1	185541	186852	Yes	YP_009337226.1NC_033074	RNA-dependent RNA polymerase	Beihai weivirus-like virus 20	No	N/A	N/A	N/A	N/A	N/A
CCMP2088_scf7180000712711	215387	augustus_masked-CCMP2088_scf7180000712711-abinit-gene-1.8-mRNA-1	196528	201948	Yes	ACY72569.1DQ004853	unknown	Oryza sativa Japonica Group	Yes	6.80E-24	PF07727	Reverse transcriptase (RNA-dependent DNA polymerase)	IPR013103	Reverse transcriptase RNA-dependent DNA polymerase
CCMP2088_scf7180000715206	180913	augustus_masked-CCMP2088_scf7180000715206-abinit-gene-0.1-mRNA-1	73424	74026	Yes	CAB62579.1AJ251464	endo-1 3-beta-glucanase	Candida albicans	Yes	4.30E-58	PF17652	Glycosyl hydrolase family 81 C-terminal domain	IPR040720	Glycosyl hydrolase family 81 C-terminal domain
CCMP2088_scf7180000715206	180913	augustus_masked-CCMP2088_scf7180000715206-abinit-gene-0.3-mRNA-1	141197	141838	Yes	QBK90299.1MK500474	pentacotripeptide-repeat region protein	Pithovirus LCPAC102	Yes	3.80E-08	PF13041	PPR repeat family	IPR002885	Pentatricopeptide repeat-
CCMP2088_scf7180000716036	207863	augustus_masked-CCMP2088_scf7180000716036-abinit-gene-0.0-mRNA-1	50013	50670	Yes	YP_009337226.1NC_033074	RNA-dependent RNA polymerase	Beihai weivirus-like virus 20	No	N/A	N/A	N/A	N/A	N/A
CCMP2088_scf7180000716036	207863	augustus_masked-CCMP2088_scf7180000716036-abinit-gene-0.1-mRNA-1	54478	55101	Yes	YP_009337226.1NC_033074	RNA-dependent RNA polymerase	Beihai weivirus-like virus 20	No	N/A	N/A	N/A	N/A	N/A
CCMP2088_scf7180000716036	207863	augustus_masked-CCMP2088_scf7180000716036-abinit-gene-1.1-mRNA-1	101569	106106	No	N/A	N/A	N/A	Yes	1.80E-06	PF00589	Phage integrase family	IPR002104	Integrase catalytic domain
CCMP2088_scf7180000719428	927089	augustus_masked-CCMP2088_scf7180000719428-abinit-gene-1.2-mRNA-1	154989	156056	No	N/A	N/A	N/A	Yes	2.60E-06	PF08282	haloacid dehalogenase-like hydrolase	-	-
CCMP2088_scf7180000719428	927089	augustus_masked-CCMP2088_scf7180000719428-abinit-gene-1.3-mRNA-1	171910	172230	Yes	QBK90325.1MK500477	2OG-Fe(II) oxygenase superfamily protein	Pithovirus LCPAC103	Yes	4.30E-58	PF17652	Glycosyl hydrolase family 81 C-terminal domain	IPR040720	Glycosyl hydrolase family 81 C-terminal domain
CCMP2088_scf7180000719428	927089	augustus_masked-CCMP2088_scf7180000719428-abinit-gene-2.0-mRNA-1	193929	194540	No	N/A	N/A	N/A	Yes	188	PF01885	RNA 2'-phosphotransferase	5/2/21	IPR002745Phosphotransferase KptA/Tpt1
CCMP2088_scf7180000719428	927089	augustus_masked-CCMP2088_scf7180000719428-abinit-gene-2.2-mRNA-1	214913	215464	Yes	QBK90325.1MK500477	2OG-Fe(II) oxygenase superfamily protein	Pithovirus LCPAC103	Yes	4.30E-58	PF17652	Glycosyl hydrolase family 81 C-terminal domain	IPR040720	Glycosyl hydrolase family 81 C-terminal domain
CCMP2088_scf7180000719428	927089	augustus_masked-CCMP2088_scf7180000719428-abinit-gene-2.3-mRNA-1	268254	271408	No	N/A	N/A	N/A	Yes	2.50E-07	PF00589	Phage integrase family	IPR002104	Integrase catalytic domain
CCMP2088_scf7180000719428	927089	augustus_masked-CCMP2088_scf7180000719428-abinit-gene-3.1-mRNA-1	371723	372757	No	N/A	N/A	N/A	Yes	1.40E-08	PF00027	Cyclic nucleotide-binding domain	IPR000595	Cyclic nucleotide-binding domain-
CCMP2088_scf7180000719428	927089	augustus_masked-CCMP2088_scf7180000719428-abinit-gene-4.1-mRNA-1	472055	477307	Yes	BAE99183.1AK227137	putative retroelement pol polyprotein	Arabidopsis thaliana	Yes	7.40E-09	PF07727	Reverse transcriptase (RNA-dependent DNA polymerase)	IPR013103	Reverse transcriptase RNA-dependent DNA polymerase
CCMP2088_scf7180000719428	927089	augustus_masked-CCMP2088_scf7180000719428-abinit-gene-5.2-mRNA-1	499506	501429	Yes	AAZ28935.1DQ097838	polyprotein	Phanerochaete chrysosporium RP-78	No	N/A	N/A	N/A	N/A	N/A
CCMP2088_scf7180000719428	927089	augustus_masked-CCMP2088_scf7180000719428-abinit-gene-6.0-mRNA-1	597237	602735	Yes	QEL51197.1MN340250	polyprotein	Glycine max	Yes	4.50E-12	PF07727	Reverse transcriptase (RNA-dependent DNA polymerase)	IPR013103	Reverse transcriptase RNA-dependent DNA polymerase
CCMP2088_scf7180000719428	927089	augustus_masked-CCMP2088_scf7180000719428-abinit-gene-7.11-mRNA-1	747132	750051	Yes	Q6P3R8NEK5_HUMAN	Serine/threonine-protein kinase Nek5	Homo sapiens	Yes	8.5E-46 9.1E-51	PF00069	Protein kinase domain	IPR000719	Protein kinase domainGO:0004672|GO:0005524|GO:0006468
CCMP2088_scf7180000719428	927089	augustus_masked-CCMP2088_scf7180000719428-abinit-gene-7.12-mRNA-1	776944	778292	Yes	Q9T042PDI54_ARATH	Protein disulfide-isomerase 5-4	Arabidopsis thaliana	Yes	7.10E-08	PF07970	Endoplasmic reticulum vesicle transporter	IPR012936	Endoplasmic reticulum vesicle transporter C-terminal
CCMP2088_scf7180000719428	927089	augustus_masked-CCMP2088_scf7180000719428-abinit-gene-7.9-mRNA-1	720044	721532	Yes	Q8WQX5TUT1_TRYBB	Terminal uridylyltransferase 1	Trypanosoma brucei brucei	Yes	4.70E-12	PF03828	Cid1 family poly A polymerase	IPR002058	PAP/25A-associated-
CCMP2088_scf7180000719428	927089	augustus_masked-CCMP2088_scf7180000719428-abinit-gene-8.12-mRNA-1	801314	804504	No	N/A	N/A	N/A	Yes	622	PF01885	RNA 2'-phosphotransferase	5/2/21	IPR002745Phosphotransferase KptA/Tpt1
CCMP2088_scf7180000719428	927089	augustus_masked-CCMP2088_scf7180000719428-abinit-gene-8.5-mRNA-1	790268	792600	Yes	QBK90325.1MK500477	2OG-Fe(II) oxygenase superfamily protein	Pithovirus LCPAC103	Yes	4.30E-58	PF17652	Glycosyl hydrolase family 81 C-terminal domain	IPR040720	Glycosyl hydrolase family 81 C-terminal domain
CCMP2088_scf7180000719428	927089	augustus_masked-CCMP2088_scf7180000719428-abinit-gene-8.7-mRNA-1	854601	858936	Yes	CAC37623.1AJ293575	copia-like polyprotein	Arabidopsis thaliana	Yes	1.60E-13	PF07727	Reverse transcriptase (RNA-dependent DNA polymerase)	IPR013103	Reverse transcriptase RNA-dependent DNA polymerase
CCMP2088_scf7180000720877	190309	augustus_masked-CCMP2088_scf7180000720877-abinit-gene-0.6-mRNA-1	184846	185346	Yes	Q09325MGAT1_RAT	Alpha-1 3-mannosyl-glycoprotein 2-beta-N-acetylglucosaminyltransferase	Rattus norvegicus	Yes	2.30E-42	PF03071	GNT-I family	IPR004139	Glycosyl transferase family 13
CCMP2088_scf7180000725250	174960	augustus_masked-CCMP2088_scf7180000725250-abinit-gene-0.10-mRNA-1	80023	82143	Yes	AUL78181.1KY523104	RNA 2 - tpt1 family protein	Tupanvirus soda lake	Yes	283	PF01885	RNA 2'-phosphotransferase	5/2/21	IPR002745Phosphotransferase KptA/Tpt1
CCMP2088_scf7180000725250	174960	augustus_masked-CCMP2088_scf7180000725250-abinit-gene-0.3-mRNA-1	29182	29634	Yes	AYV81450.1MK072276	hypothetical protein	Harvfovirus sp.	No	N/A	N/A	N/A	N/A	N/A
LSRX01000006.1	2329020	augustus_masked-LSRX01000006.1-abinit-gene-0.0-mRNA-1	65228	66217	Yes	O59697PPK25_SCHPO	Serine/threonine-protein kinase ppk25	Schizosaccharomyces pombe (strain 972 / ATCC 24843)	Yes	9.10E-26	PF00069	Protein kinase domain	IPR000719	Protein kinase domainGO:0004672|GO:0005524|GO:0006468
LSRX01000006.1	2329020	augustus_masked-LSRX01000006.1-abinit-gene-10.3-mRNA-1	1069357	1069770	No	N/A	N/A	N/A	Yes	1.20E-09	PF10846	Protein of unknown function (DUF2722)	IPR021216	Protein of unknown function DUF2722-
LSRX01000006.1	2329020	augustus_masked-LSRX01000006.1-abinit-gene-11.0-mRNA-1	1099668	1100564	Yes	ARF10376.1KY684103	hypothetical protein	Hokovirus HKV1	No	N/A	N/A	N/A	N/A	N/A
LSRX01000006.1	2329020	augustus_masked-LSRX01000006.1-abinit-gene-13.0-mRNA-1	1318262	1318882	No	N/A	N/A	N/A	Yes	3.70E-05	PF00847	AP2 domain	IPR001471	AP2/ERF domainGO:0003700|GO:0006355
LSRX01000006.1	2329020	augustus_masked-LSRX01000006.1-abinit-gene-15.0-mRNA-1	1562252	1562791	Yes	QHU34578.1MN740574	hypothetical protein	viral metagenome	Yes	4.80E-18	PF00271	Helicase conserved C-terminal domain	IPR001650	Helicase C-terminal
LSRX01000006.1	2329020	augustus_masked-LSRX01000006.1-abinit-gene-19.1-mRNA-1	1898266	1901482	Yes	AAM22635.1AF434192	Gag and Pol	Zea mays	Yes	2.80E-12	PF07727	Reverse transcriptase (RNA-dependent DNA polymerase)	IPR013103	Reverse transcriptase RNA-dependent DNA polymerase
LSRX01000006.1	2329020	augustus_masked-LSRX01000006.1-abinit-gene-22.0-mRNA-1	2291373	2293265	Yes	QHS79433.1MN740643	hypothetical protein	viral metagenome	No	N/A	N/A	N/A	N/A	N/A
LSRX01000006.1	2329020	augustus_masked-LSRX01000006.1-abinit-gene-22.1-mRNA-1	2206440	2208452	Yes	ABH07409.1DQ482460	putative pol polyprotein	Brassica oleracea var. botrytis	Yes	2.90E-14	PF07727	Reverse transcriptase (RNA-dependent DNA polymerase)	IPR013103	Reverse transcriptase RNA-dependent DNA polymerase
LSRX01000006.1	2329020	augustus_masked-LSRX01000006.1-abinit-gene-6.1-mRNA-1	590749	595241	Yes	ABV72583.1EU155081	unknown	Oryza sativa Japonica Group	Yes	1.70E-17	PF07727	Reverse transcriptase (RNA-dependent DNA polymerase)	IPR013103	Reverse transcriptase RNA-dependent DNA polymerase
LSRX01000006.1	2329020	augustus_masked-LSRX01000006.1-abinit-gene-6.3-mRNA-1	679419	681224	Yes	AMM72765.1KT804738	histidine-rich protein	Giant seaperch iridovirus	No	N/A	N/A	N/A	N/A	N/A
LSRX01000006.1	2329020	augustus_masked-LSRX01000006.1-abinit-gene-6.4-mRNA-1	666425	669126	Yes	QHS84599.1MN738809	hypothetical protein	viral metagenome	No	N/A	N/A	N/A	N/A	N/A
LSRX01000006.1	2329020	augustus_masked-LSRX01000006.1-abinit-gene-7.0-mRNA-1	715771	717070	Yes	QHT36836.1MN738786	hypothetical protein	viral metagenome	Yes	5.70E-06	PF00149	Calcineurin-like phosphoesterase	IPR004843	Calcineurin-like phosphoesterase domain ApaH type
LSRX01000008.1	2202686	augustus_masked-LSRX01000008.1-abinit-gene-16.1-mRNA-1	1597152	1600092	No	N/A	N/A	N/A	Yes	3.40E-06	PF06839	GRF zinc finger	IPR010666	Zinc finger GRF-type
LSRX01000008.1	2202686	augustus_masked-LSRX01000008.1-abinit-gene-16.2-mRNA-1	1593090	1594286	Yes	A0A078IS66TC32A_BRANA	Short-chain dehydrogenase TIC 32 A chloroplastic	Brassica napus	Yes	1.80E-24	PF00106	short chain dehydrogenase	IPR002347	Short-chain dehydrogenase/reductase SDRGO:0055114
LSRX01000008.1	2202686	augustus_masked-LSRX01000008.1-abinit-gene-16.3-mRNA-1	1600224	1603350	Yes	NP_044929.1NC_001831	pol polyprotein	Bovine foamy virus	No	N/A	N/A	N/A	N/A	N/A
LSRX01000008.1	2202686	augustus_masked-LSRX01000008.1-abinit-gene-17.0-mRNA-1	1689644	1698198	Yes	BAM44533.1AB703312	polyprotein	Arabidopsis thaliana	No	N/A	N/A	N/A	N/A	N/A
LSRX01000008.1	2202686	augustus_masked-LSRX01000008.1-abinit-gene-18.0-mRNA-1	1873827	1875036	Yes	QHT38681.1MN738833	hypothetical protein	viral metagenome	No	N/A	N/A	N/A	N/A	N/A
LSRX01000008.1	2202686	augustus_masked-LSRX01000008.1-abinit-gene-20.3-mRNA-1	2068219	2068449	No	N/A	N/A	N/A	Yes	69	PF00128	Alpha amylase	5/2/21	IPR006047Glycosyl hydrolase
LSRX01000008.1	2202686	augustus_masked-LSRX01000008.1-abinit-gene-21.1-mRNA-1	2173463	2179960	Yes	A0A0H3HIJ5BPAC_BURP2	Autotran	Burkholderia pseudomallei (strain 1026b)	No	N/A	N/A	N/A	N/A	N/A
LSRX01000008.1	2202686	augustus_masked-LSRX01000008.1-abinit-gene-4.2-mRNA-1	432791	436004	Yes	ABK64193.1EF067893	putative integrase	Colletotrichum cereale	No	N/A	N/A	N/A	N/A	N/A
LSRX01000008.1	2202686	augustus_masked-LSRX01000008.1-abinit-gene-4.3-mRNA-1	436498	439205	Yes	AAK12626.1AY009101	unknown protein	Aedes aegypti	No	N/A	N/A	N/A	N/A	N/A
LSRX01000011.1	2030540	augustus_masked-LSRX01000011.1-abinit-gene-15.0-mRNA-1	1487416	1490735	Yes	AAK51235.1AF287471	polyprotein	Arabidopsis thaliana	Yes	3.10E-13	PF07727	Reverse transcriptase (RNA-dependent DNA polymerase)	IPR013103	Reverse transcriptase RNA-dependent DNA polymerase
LSRX01000011.1	2030540	augustus_masked-LSRX01000011.1-abinit-gene-2.0-mRNA-1	227484	228812	Yes	ARF11961.1KY684110	ankyrin repeat protein	Klosneuvirus KNV1	Yes	2.4E-18 5.8E-17 5.9E-10	PF12796	Ankyrin repeats (3 copies)	IPR020683	Ankyrin repeat-containing domain-
LSRX01000011.1	2030540	augustus_masked-LSRX01000011.1-abinit-gene-3.0-mRNA-1	356869	358380	Yes	QHT38681.1MN738833	hypothetical protein	viral metagenome	No	N/A	N/A	N/A	N/A	N/A
LSRX01000011.1	2030540	augustus_masked-LSRX01000011.1-abinit-gene-6.0-mRNA-1	597183	599164	Yes	QBK90325.1MK500477	2OG-Fe(II) oxygenase superfamily protein	Pithovirus LCPAC103	Yes	4.30E-58	PF17652	Glycosyl hydrolase family 81 C-terminal domain	IPR040720	Glycosyl hydrolase family 81 C-terminal domain
LSRX01000011.1	2030540	augustus_masked-LSRX01000011.1-abinit-gene-6.4-mRNA-1	663015	664639	Yes	AAZ28935.1DQ097838	polyprotein	Phanerochaete chrysosporium RP-78	No	N/A	N/A	N/A	N/A	N/A
LSRX01000011.1	2030540	augustus_masked-LSRX01000011.1-abinit-gene-8.0-mRNA-1	857739	858542	Yes	B0R4J2HTAXP_HALS3	HEAT repeat-containing taxis protein OE_2401F	Halobacterium salinarum (strain ATCC 29341 / DSM 671 / R1)	Yes	6.70E-19	PF13646	HEAT repeats	-	-
LSRX01000012.1	2010332	augustus_masked-LSRX01000012.1-abinit-gene-0.1-mRNA-1	32425	34146	Yes	QHU27797.1MN740462	hypothetical protein	viral metagenome	Yes	1.20E-06	PF00149	Calcineurin-like phosphoesterase	IPR004843	Calcineurin-like phosphoesterase domain ApaH type
LSRX01000012.1	2010332	augustus_masked-LSRX01000012.1-abinit-gene-1.10-mRNA-1	120232	121918	Yes	QBK90325.1MK500477	2OG-Fe(II) oxygenase superfamily protein	Pithovirus LCPAC103	Yes	4.30E-58	PF17652	Glycosyl hydrolase family 81 C-terminal domain	IPR040720	Glycosyl hydrolase family 81 C-terminal domain
LSRX01000012.1	2010332	augustus_masked-LSRX01000012.1-abinit-gene-12.4-mRNA-1	1210910	1212077	No	N/A	N/A	N/A	Yes	5.40E-08	PF13812	Pentatricopeptide repeat domain	IPR002885	Pentatricopeptide repeat-
LSRX01000012.1	2010332	augustus_masked-LSRX01000012.1-abinit-gene-19.1-mRNA-1	1910762	1912252	Yes	Q8L765BPM1_ARATH	BTB/POZ and MATH domain-containing protein 1	Arabidopsis thaliana	Yes	5.10E-22	PF00651	BTB/POZ domain	IPR000210	BTB/POZ domainGO:0005515
LSRX01000012.1	2010332	augustus_masked-LSRX01000012.1-abinit-gene-19.3-mRNA-1	1950893	1953233	No	N/A	N/A	N/A	Yes	189	PF01825	GPCR proteolysis site	T	05-02-2021IPR000203
LSRX01000012.1	2010332	augustus_masked-LSRX01000012.1-abinit-gene-19.5-mRNA-1	1956833	1958912	No	N/A	N/A	N/A	Yes	189	PF01825	GPCR proteolysis site	T	05-02-2021IPR000203
LSRX01000012.1	2010332	augustus_masked-LSRX01000012.1-abinit-gene-19.7-mRNA-1	1982120	1984686	No	N/A	N/A	N/A	Yes	164	PF01825	GPCR proteolysis site	T	05-02-2021IPR000203
LSRX01000012.1	2010332	augustus_masked-LSRX01000012.1-abinit-gene-19.8-mRNA-1	1985165	1986710	No	N/A	N/A	N/A	Yes	93	PF13418	Galactose oxidase	5/2/21	--
LSRX01000012.1	2010332	augustus_masked-LSRX01000012.1-abinit-gene-2.2-mRNA-1	241291	242397	Yes	F1QBY1NIPLB_DANRE	Nipped-B-like protein B	Danio rerio	No	N/A	N/A	N/A	N/A	N/A
LSRX01000012.1	2010332	augustus_masked-LSRX01000012.1-abinit-gene-4.0-mRNA-1	454052	455419	Yes	Q9FIZ9NIP41_ARATH	Putative aquaporin NIP4-1	Arabidopsis thaliana	Yes	4.20E-24	PF00230	Major intrinsic protein	IPR000425	Major intrinsic proteinGO:0015267|GO:0016020|GO:0055085
LSRX01000012.1	2010332	augustus_masked-LSRX01000012.1-abinit-gene-9.0-mRNA-1	983950	985140	Yes	ARF10376.1KY684103	hypothetical protein	Hokovirus HKV1	No	N/A	N/A	N/A	N/A	N/A
LSRX01000029.1	1681714	augustus_masked-LSRX01000029.1-abinit-gene-10.1-mRNA-1	1041355	1041984	No	N/A	N/A	N/A	Yes	1.90E-06	PF00168	C2 domain	IPR000008	C2 domain-
LSRX01000029.1	1681714	augustus_masked-LSRX01000029.1-abinit-gene-11.1-mRNA-1	1103003	1103641	Yes	QHT09811.1MN739515	hypothetical protein	viral metagenome	Yes	2.10E-13	PF00112	Papain family cysteine protease	IPR000668	Peptidase C1A papain C-terminal
LSRX01000029.1	1681714	augustus_masked-LSRX01000029.1-abinit-gene-11.3-mRNA-1	1154907	1156020	Yes	QEG79146.1MN175554	replicase polyprotein	Gull coronavirus	No	N/A	N/A	N/A	N/A	N/A
LSRX01000029.1	1681714	augustus_masked-LSRX01000029.1-abinit-gene-12.4-mRNA-1	1253300	1253908	Yes	YP_004061597.1NC_014765	hypothetical protein	Bathycoccus sp. RCC1105 virus BpV1	No	N/A	N/A	N/A	N/A	N/A
LSRX01000029.1	1681714	augustus_masked-LSRX01000029.1-abinit-gene-14.4-mRNA-1	1446373	1447299	No	N/A	N/A	N/A	Yes	1.80E-13	PF13578	Methyltransferase domain	-	-
LSRX01000029.1	1681714	augustus_masked-LSRX01000029.1-abinit-gene-15.1-mRNA-1	1492122	1497691	Yes	ADB85424.1GQ252887	putative retrotransposon protein	Phyllostachys edulis	Yes	1.50E-14	PF07727	Reverse transcriptase (RNA-dependent DNA polymerase)	IPR013103	Reverse transcriptase RNA-dependent DNA polymerase
LSRX01000029.1	1681714	augustus_masked-LSRX01000029.1-abinit-gene-5.4-mRNA-1	556869	558333	Yes	P15305DYHC_ONCMY	Dynein heavy chain (Fragment)	Oncorhynchus mykiss	No	N/A	N/A	N/A	N/A	N/A
LSRX01000029.1	1681714	augustus_masked-LSRX01000029.1-abinit-gene-7.1-mRNA-1	737568	739053	No	N/A	N/A	N/A	Yes	3.10E-04	PF00847	AP2 domain	IPR001471	AP2/ERF domainGO:0003700|GO:0006355
LSRX01000029.1	1681714	augustus_masked-LSRX01000029.1-abinit-gene-8.10-mRNA-1	847974	850179	Yes	QBK90325.1MK500477	2OG-Fe(II) oxygenase superfamily protein	Pithovirus LCPAC103	Yes	4.30E-58	PF17652	Glycosyl hydrolase family 81 C-terminal domain	IPR040720	Glycosyl hydrolase family 81 C-terminal domain
LSRX01000056.1	1359214	augustus_masked-LSRX01000056.1-abinit-gene-0.0-mRNA-1	19052	20544	Yes	QHT26457.1MN739791	hypothetical protein	viral metagenome	No	N/A	N/A	N/A	N/A	N/A
LSRX01000056.1	1359214	augustus_masked-LSRX01000056.1-abinit-gene-0.7-mRNA-1	215	655	Yes	QHU13435.1MN740820	hypothetical protein	viral metagenome	No	N/A	N/A	N/A	N/A	N/A
LSRX01000056.1	1359214	augustus_masked-LSRX01000056.1-abinit-gene-10.0-mRNA-1	993326	994546	Yes	QBK90325.1MK500477	2OG-Fe(II) oxygenase superfamily protein	Pithovirus LCPAC103	Yes	4.30E-58	PF17652	Glycosyl hydrolase family 81 C-terminal domain	IPR040720	Glycosyl hydrolase family 81 C-terminal domain
LSRX01000056.1	1359214	augustus_masked-LSRX01000056.1-abinit-gene-10.1-mRNA-1	1028977	1030578	Yes	YP_009342067.1NC_033422	RNA-dependent RNA polymerase	Wenzhou weivirus-like virus 1	No	N/A	N/A	N/A	N/A	N/A
LSRX01000056.1	1359214	augustus_masked-LSRX01000056.1-abinit-gene-1.1-mRNA-1	185728	186310	Yes	QBK90325.1MK500477	2OG-Fe(II) oxygenase superfamily protein	Pithovirus LCPAC103	Yes	4.30E-58	PF17652	Glycosyl hydrolase family 81 C-terminal domain	IPR040720	Glycosyl hydrolase family 81 C-terminal domain
LSRX01000056.1	1359214	augustus_masked-LSRX01000056.1-abinit-gene-12.0-mRNA-1	1201364	1202175	Yes	QBK90325.1MK500477	2OG-Fe(II) oxygenase superfamily protein	Pithovirus LCPAC103	Yes	4.30E-58	PF17652	Glycosyl hydrolase family 81 C-terminal domain	IPR040720	Glycosyl hydrolase family 81 C-terminal domain
LSRX01000056.1	1359214	augustus_masked-LSRX01000056.1-abinit-gene-12.1-mRNA-1	1205941	1206627	No	N/A	N/A	N/A	Yes	5.90E-05	PF02237	Biotin protein ligase C terminal domain	IPR003142	Biotin protein ligase C-terminal
LSRX01000056.1	1359214	augustus_masked-LSRX01000056.1-abinit-gene-12.3-mRNA-1	1217388	1218083	No	N/A	N/A	N/A	Yes	6.00E-05	PF02237	Biotin protein ligase C terminal domain	IPR003142	Biotin protein ligase C-terminal
LSRX01000056.1	1359214	augustus_masked-LSRX01000056.1-abinit-gene-12.7-mRNA-1	1264815	1265204	Yes	QBK90325.1MK500477	2OG-Fe(II) oxygenase superfamily protein	Pithovirus LCPAC103	Yes	4.30E-58	PF17652	Glycosyl hydrolase family 81 C-terminal domain	IPR040720	Glycosyl hydrolase family 81 C-terminal domain
LSRX01000056.1	1359214	augustus_masked-LSRX01000056.1-abinit-gene-12.8-mRNA-1	1278745	1279134	Yes	QBK90325.1MK500477	2OG-Fe(II) oxygenase superfamily protein	Pithovirus LCPAC103	Yes	4.30E-58	PF17652	Glycosyl hydrolase family 81 C-terminal domain	IPR040720	Glycosyl hydrolase family 81 C-terminal domain
LSRX01000056.1	1359214	augustus_masked-LSRX01000056.1-abinit-gene-3.3-mRNA-1	355923	358037	No	N/A	N/A	N/A	Yes	683	PF01885	RNA 2'-phosphotransferase	5/2/21	IPR002745Phosphotransferase KptA/Tpt1
LSRX01000056.1	1359214	augustus_masked-LSRX01000056.1-abinit-gene-4.3-mRNA-1	446783	448285	No	N/A	N/A	N/A	Yes	2.70E-06	PF00642	Zinc finger C-x8-C-x5-C-x3-H type (and similar)	IPR000571	Zinc finger CCCH-type
LSRX01000056.1	1359214	augustus_masked-LSRX01000056.1-abinit-gene-5.0-mRNA-1	518979	519296	Yes	Q94A06M2K1_ARATH	Mitogen-activated protein kinase kinase 1	Arabidopsis thaliana	Yes	1.10E-23	PF00069	Protein kinase domain	IPR000719	Protein kinase domainGO:0004672|GO:0005524|GO:0006468
LSRX01000056.1	1359214	augustus_masked-LSRX01000056.1-abinit-gene-6.3-mRNA-1	630323	631041	Yes	ATZ80912.1MF782455	hypothetical protein	Bodo saltans virus	No	N/A	N/A	N/A	N/A	N/A
LSRX01000056.1	1359214	augustus_masked-LSRX01000056.1-abinit-gene-6.4-mRNA-1	635315	636439	Yes	P94437YFII_BACSU	Uncharacterized oxidoreductase YfiI	Bacillus subtilis (strain 168)	Yes	374	PF02894	Oxidoreductase family	5/2/21	IPR004104Gfo/Idh/MocA-like oxidoreductase
LSRX01000056.1	1359214	augustus_masked-LSRX01000056.1-abinit-gene-6.6-mRNA-1	685535	686458	Yes	Q9SLA1P2C22_ARATH	Probable protein pho	Arabidopsis thaliana	Yes	1.10E-43	PF00481	Protein phosphatase 2C	IPR001932	PPM-type phosphatase domainGO:0016791
LSRX01000056.1	1359214	augustus_masked-LSRX01000056.1-abinit-gene-7.0-mRNA-1	711615	739098	Yes	AOF39483.1KX121430	pB602L	African swine fever virus	No	N/A	N/A	N/A	N/A	N/A
LSRX01000056.1	1359214	augustus_masked-LSRX01000056.1-abinit-gene-8.0-mRNA-1	795284	797989	No	N/A	N/A	N/A	Yes	6.80E-09	PF07727	Reverse transcriptase (RNA-dependent DNA polymerase)	IPR013103	Reverse transcriptase RNA-dependent DNA polymerase
LSRX01000056.1	1359214	augustus_masked-LSRX01000056.1-abinit-gene-9.1-mRNA-1	914710	915111	Yes	QBK90325.1MK500477	2OG-Fe(II) oxygenase superfamily protein	Pithovirus LCPAC103	Yes	4.30E-58	PF17652	Glycosyl hydrolase family 81 C-terminal domain	IPR040720	Glycosyl hydrolase family 81 C-terminal domain
LSRX01000067.1	1295689	augustus_masked-LSRX01000067.1-abinit-gene-0.6-mRNA-1	21230	23014	No	N/A	N/A	N/A	Yes	1.40E-05	PF04665	Poxvirus A32 protein	IPR006758	Poxvirus A32-
LSRX01000067.1	1295689	augustus_masked-LSRX01000067.1-abinit-gene-1.0-mRNA-1	90473	91807	Yes	QBK88121.1MK500375	hypothetical protein	Marseillevirus LCMAC202	No	N/A	N/A	N/A	N/A	N/A
LSRX01000067.1	1295689	augustus_masked-LSRX01000067.1-abinit-gene-11.3-mRNA-1	1227813	1228319	Yes	QBK90325.1MK500477	2OG-Fe(II) oxygenase superfamily protein	Pithovirus LCPAC103	Yes	4.30E-58	PF17652	Glycosyl hydrolase family 81 C-terminal domain	IPR040720	Glycosyl hydrolase family 81 C-terminal domain
LSRX01000067.1	1295689	augustus_masked-LSRX01000067.1-abinit-gene-1.1-mRNA-1	150210	150812	Yes	Q27515C13A6_CAEEL	Putative cytochrome P450 CYP13A6	Caenorhabditis elegans	Yes	7.90E-13	PF00067	Cytochrome P450	IPR001128	Cytochrome P450GO:0005506|GO:0016705|GO:0020037|GO:0055114
LSRX01000067.1	1295689	augustus_masked-LSRX01000067.1-abinit-gene-1.4-mRNA-1	188681	189562	Yes	Q6IQ22RAB12_HUMAN	Ras-related protein Rab-12	Homo sapiens	Yes	9.50E-15	PF00071	Ras family	IPR001806	Small GTPaseGO:0003924|GO:0005525
LSRX01000067.1	1295689	augustus_masked-LSRX01000067.1-abinit-gene-2.1-mRNA-1	209572	210405	Yes	QBK90325.1MK500477	2OG-Fe(II) oxygenase superfamily protein	Pithovirus LCPAC103	Yes	4.30E-58	PF17652	Glycosyl hydrolase family 81 C-terminal domain	IPR040720	Glycosyl hydrolase family 81 C-terminal domain
LSRX01000067.1	1295689	augustus_masked-LSRX01000067.1-abinit-gene-2.2-mRNA-1	210796	211293	Yes	QBK90325.1MK500477	2OG-Fe(II) oxygenase superfamily protein	Pithovirus LCPAC103	Yes	4.30E-58	PF17652	Glycosyl hydrolase family 81 C-terminal domain	IPR040720	Glycosyl hydrolase family 81 C-terminal domain
LSRX01000067.1	1295689	augustus_masked-LSRX01000067.1-abinit-gene-5.2-mRNA-1	583542	585854	Yes	Q7WQA053DR_BORBR	Putative 5'(3')-deoxyribonucleotidase	Bordetella bronchiseptica (strain ATCC BAA-588 / NCTC 13252 / RB50)	Yes	1.10E-21	PF00534	Glycosyl transferases group 1	IPR001296	Glycosyl transferase family 1
LSRX01000067.1	1295689	augustus_masked-LSRX01000067.1-abinit-gene-6.0-mRNA-1	591960	594272	Yes	Q7WQA053DR_BORBR	Putative 5'(3')-deoxyribonucleotidase	Bordetella bronchiseptica (strain ATCC BAA-588 / NCTC 13252 / RB50)	Yes	1.10E-21	PF00534	Glycosyl transferases group 1	IPR001296	Glycosyl transferase family 1
LSRX01000067.1	1295689	augustus_masked-LSRX01000067.1-abinit-gene-6.1-mRNA-1	608394	608807	No	N/A	N/A	N/A	Yes	2.00E-09	PF01762	Galactosyltransferase	IPR002659	Glycosyl transferase family 31
LSRX01000067.1	1295689	augustus_masked-LSRX01000067.1-abinit-gene-6.2-mRNA-1	623045	623530	Yes	QBK90325.1MK500477	2OG-Fe(II) oxygenase superfamily protein	Pithovirus LCPAC103	Yes	4.30E-58	PF17652	Glycosyl hydrolase family 81 C-terminal domain	IPR040720	Glycosyl hydrolase family 81 C-terminal domain
LSRX01000067.1	1295689	augustus_masked-LSRX01000067.1-abinit-gene-9.0-mRNA-1	943357	944301	Yes	P46822KLC_CAEEL	Kinesin light chain	Caenorhabditis elegans	Yes	8.80E-10	PF13424	Tetratricopeptide repeat	-	-
LSRX01000067.1	1295689	augustus_masked-LSRX01000067.1-abinit-gene-9.1-mRNA-1	986467	986952	No	N/A	N/A	N/A	Yes	1.80E-15	PF00520	Ion transport protein	IPR005821	Ion transport domainGO:0005216|GO:0006811|GO:0016020|GO:0055085
LSRX01000071.1	1273057	augustus_masked-LSRX01000071.1-abinit-gene-0.0-mRNA-1	87655	88332	Yes	Q9LVP9VTI13_ARATH	Vesicle tran	Arabidopsis thaliana	Yes	9.30E-15	PF12352	Snare region anchored in the vesicle membrane C-terminus	-	-
LSRX01000071.1	1273057	augustus_masked-LSRX01000071.1-abinit-gene-3.0-mRNA-1	320796	322073	Yes	QBK90325.1MK500477	2OG-Fe(II) oxygenase superfamily protein	Pithovirus LCPAC103	Yes	4.30E-58	PF17652	Glycosyl hydrolase family 81 C-terminal domain	IPR040720	Glycosyl hydrolase family 81 C-terminal domain
LSRX01000071.1	1273057	augustus_masked-LSRX01000071.1-abinit-gene-5.0-mRNA-1	494730	495338	Yes	ATZ80912.1MF782455	hypothetical protein	Bodo saltans virus	No	N/A	N/A	N/A	N/A	N/A
LSRX01000071.1	1273057	augustus_masked-LSRX01000071.1-abinit-gene-9.0-mRNA-1	899672	901303	Yes	Q9ULJ7ANR50_HUMAN	Ankyrin repeat domain-containing protein 50	Homo sapiens	Yes	4.90E-16	PF12796	Ankyrin repeats (3 copies)	IPR020683	Ankyrin repeat-containing domain-
LSRX01000071.1	1273057	augustus_masked-LSRX01000071.1-abinit-gene-9.1-mRNA-1	975494	977675	Yes	AAK51235.1AF287471	polyprotein	Arabidopsis thaliana	Yes	1.10E-10	PF07727	Reverse transcriptase (RNA-dependent DNA polymerase)	IPR013103	Reverse transcriptase RNA-dependent DNA polymerase
LSRX01000091.1	1173670	augustus_masked-LSRX01000091.1-abinit-gene-10.1-mRNA-1	1097619	1099922	Yes	Q9VFS2NINAB_DROME	Carotenoid isomerooxygenase	Drosophila melanogaster	Yes	2.40E-39	PF03055	Retinal pigment epithelial membrane protein	IPR004294	Carotenoid oxygenaseGO:0016702|GO:0055114
LSRX01000091.1	1173670	augustus_masked-LSRX01000091.1-abinit-gene-4.1-mRNA-1	462492	463352	Yes	YP_009342067.1NC_033422	RNA-dependent RNA polymerase	Wenzhou weivirus-like virus 1	No	N/A	N/A	N/A	N/A	N/A
LSRX01000243.1	783751	augustus_masked-LSRX01000243.1-abinit-gene-0.5-mRNA-1	22233	23995	Yes	Q5AWS6CDC48_EMENI	Cell division control protein 48	Emericella nidulans (strain FGSC A4 / ATCC 38163 / CBS 112.46 / NRRL 194 / M139)	Yes	1.00E-14	PF00004	ATPase family associated with various cellular activities (AAA)	IPR003959	ATPase AAA-type
LSRX01000243.1	783751	augustus_masked-LSRX01000243.1-abinit-gene-0.6-mRNA-1	24865	26564	Yes	QBK90325.1MK500477	2OG-Fe(II) oxygenase superfamily protein	Pithovirus LCPAC103	Yes	4.30E-58	PF17652	Glycosyl hydrolase family 81 C-terminal domain	IPR040720	Glycosyl hydrolase family 81 C-terminal domain
LSRX01000243.1	783751	augustus_masked-LSRX01000243.1-abinit-gene-0.7-mRNA-1	36666	38015	Yes	QBK90325.1MK500477	2OG-Fe(II) oxygenase superfamily protein	Pithovirus LCPAC103	Yes	4.30E-58	PF17652	Glycosyl hydrolase family 81 C-terminal domain	IPR040720	Glycosyl hydrolase family 81 C-terminal domain
LSRX01000243.1	783751	augustus_masked-LSRX01000243.1-abinit-gene-1.0-mRNA-1	107124	108280	No	N/A	N/A	N/A	Yes	6.90E-09	PF11527	The ARF-like 2 binding protein BART	IPR023379	BART domain-
LSRX01000243.1	783751	augustus_masked-LSRX01000243.1-abinit-gene-1.1-mRNA-1	110062	110889	No	N/A	N/A	N/A	Yes	1.30E-13	PF15375	Domain of unknown function (DUF4602)	IPR027973	Protein of unknown function DUF4602-
LSRX01000243.1	783751	augustus_masked-LSRX01000243.1-abinit-gene-1.2-mRNA-1	128517	128973	Yes	ARF11626.1KY684109	translation initiation factor 4A-III	Klosneuvirus KNV1	No	N/A	N/A	N/A	N/A	N/A
LSRX01000243.1	783751	augustus_masked-LSRX01000243.1-abinit-gene-1.3-mRNA-1	184990	186046	Yes	B3EWZ5MLRP1_ACRMI	MAM and LDL-receptor class A domain-containing protein 1 (Fragment)	Acropora millepora	Yes	197	PF00629	MAM domain	5/2/21	IPR000998MAM domain
LSRX01000243.1	783751	augustus_masked-LSRX01000243.1-abinit-gene-2.1-mRNA-1	215129	215482	Yes	QBK90325.1MK500477	2OG-Fe(II) oxygenase superfamily protein	Pithovirus LCPAC103	Yes	4.30E-58	PF17652	Glycosyl hydrolase family 81 C-terminal domain	IPR040720	Glycosyl hydrolase family 81 C-terminal domain
LSRX01000243.1	783751	augustus_masked-LSRX01000243.1-abinit-gene-6.0-mRNA-1	653792	654127	Yes	ASM94035.1MF190006	putative RNA-dependent RNA polymerase	Barns Ness breadcrumb sponge weivirus-like virus 5	No	N/A	N/A	N/A	N/A	N/A
LSRX01000243.1	783751	augustus_masked-LSRX01000243.1-abinit-gene-6.2-mRNA-1	732703	735291	Yes	AAZ28937.1DQ097840	polyprotein	Phanerochaete chrysosporium RP-78	No	N/A	N/A	N/A	N/A	N/A
LSRX01000243.1	783751	augustus_masked-LSRX01000243.1-abinit-gene-6.3-mRNA-1	735551	739132	Yes	AAO73521.1AY205608	gag-pol polyprotein	Glycine max	No	N/A	N/A	N/A	N/A	N/A
LSRX01000285.1	716908	augustus_masked-LSRX01000285.1-abinit-gene-0.1-mRNA-1	24299	27120	Yes	AHA54711.1KF481686	putative membrane protein	Emiliania huxleyi virus 145	No	N/A	N/A	N/A	N/A	N/A
LSRX01000285.1	716908	augustus_masked-LSRX01000285.1-abinit-gene-4.0-mRNA-1	479727	481355	Yes	Q7Z494NPHP3_HUMAN	Nephrocystin-3	Homo sapiens	Yes	5.60E-20	PF13424	Tetratricopeptide repeat	-	-
LSRX01000285.1	716908	augustus_masked-LSRX01000285.1-abinit-gene-6.0-mRNA-1	613499	613909	No	N/A	N/A	N/A	Yes	3.00E-10	PF13424	Tetratricopeptide repeat	-	-
LSRX01000320.1	669939	augustus_masked-LSRX01000320.1-abinit-gene-3.3-mRNA-1	377526	379455	Yes	AAB70784.1AF015276	protease/reverse transcriptase	Volvox carteri f. nagariensis	Yes	2.70E-19	PF07727	Reverse transcriptase (RNA-dependent DNA polymerase)	IPR013103	Reverse transcriptase RNA-dependent DNA polymerase
LSRX01000320.1	669939	augustus_masked-LSRX01000320.1-abinit-gene-5.2-mRNA-1	532176	532604	No	N/A	N/A	N/A	Yes	1.20E-04	PF00651	BTB/POZ domain	IPR000210	BTB/POZ domainGO:0005515
LSRX01000320.1	669939	augustus_masked-LSRX01000320.1-abinit-gene-5.6-mRNA-1	651299	651718	No	N/A	N/A	N/A	Yes	7.50E-34	PF09966	Uncharacterized protein conserved in bacteria (DUF2200)	IPR014580	Uncharacterised conserved protein UCP033199-
LSRX01000351.1	636491	augustus_masked-LSRX01000351.1-abinit-gene-4.0-mRNA-1	438095	439879	Yes	QHT38681.1MN738833	hypothetical protein	viral metagenome	No	N/A	N/A	N/A	N/A	N/A
LSRX01000450.1	551138	augustus_masked-LSRX01000450.1-abinit-gene-1.6-mRNA-1	92368	92838	Yes	QBK90325.1MK500477	2OG-Fe(II) oxygenase superfamily protein	Pithovirus LCPAC103	Yes	4.30E-58	PF17652	Glycosyl hydrolase family 81 C-terminal domain	IPR040720	Glycosyl hydrolase family 81 C-terminal domain
LSRX01000470.1	537627	augustus_masked-LSRX01000470.1-abinit-gene-0.0-mRNA-1	19949	20728	Yes	Q503R4KLH36_DANRE	Kelch-like protein 36	Danio rerio	Yes	7.50E-11	PF00651	BTB/POZ domain	IPR000210	BTB/POZ domainGO:0005515
LSRX01000747.1	368976	augustus_masked-LSRX01000747.1-abinit-gene-1.0-mRNA-1	94896	100036	Yes	ADB85424.1GQ252887	putative retrotransposon protein	Phyllostachys edulis	Yes	1.40E-15	PF07727	Reverse transcriptase (RNA-dependent DNA polymerase)	IPR013103	Reverse transcriptase RNA-dependent DNA polymerase
LSRX01000747.1	368976	augustus_masked-LSRX01000747.1-abinit-gene-1.1-mRNA-1	156240	156608	No	N/A	N/A	N/A	Yes	1.30E-04	PF08856	Protein of unknown function (DUF1826)	IPR014955	Protein of unknown function DUF1826-
LSRX01000747.1	368976	augustus_masked-LSRX01000747.1-abinit-gene-1.2-mRNA-1	167993	169235	Yes	YP_009337162.1NC_033047	RNA-dependent RNA polymerase	Beihai weivirus-like virus 4	No	N/A	N/A	N/A	N/A	N/A
LSRX01000792.1	346674	augustus_masked-LSRX01000792.1-abinit-gene-1.1-mRNA-1	90140	90472	Yes	AOS87317.1KX787934	putative major capsid protein	Symbiodinium +ssRNA virus TR74740 c13_g1_i2	No	N/A	N/A	N/A	N/A	N/A
LSRX01000792.1	346674	augustus_masked-LSRX01000792.1-abinit-gene-1.2-mRNA-1	91832	92455	Yes	ASM94029.1MF190002	putative RNA-dependent RNA polymerase	Barns Ness breadcrumb sponge weivirus-like virus 1	No	N/A	N/A	N/A	N/A	N/A
LSRX01000792.1	346674	augustus_masked-LSRX01000792.1-abinit-gene-1.3-mRNA-1	96850	97269	Yes	ASM94029.1MF190002	putative RNA-dependent RNA polymerase	Barns Ness breadcrumb sponge weivirus-like virus 1	No	N/A	N/A	N/A	N/A	N/A
LSRX01000792.1	346674	augustus_masked-LSRX01000792.1-abinit-gene-1.5-mRNA-1	101054	102085	Yes	QHT38681.1MN738833	hypothetical protein	viral metagenome	No	N/A	N/A	N/A	N/A	N/A
LSRX01000792.1	346674	augustus_masked-LSRX01000792.1-abinit-gene-1.7-mRNA-1	167921	168457	Yes	QBK90325.1MK500477	2OG-Fe(II) oxygenase superfamily protein	Pithovirus LCPAC103	Yes	4.30E-58	PF17652	Glycosyl hydrolase family 81 C-terminal domain	IPR040720	Glycosyl hydrolase family 81 C-terminal domain
LSRX01000792.1	346674	augustus_masked-LSRX01000792.1-abinit-gene-2.0-mRNA-1	318707	321748	Yes	BAK41509.1AB605837	polyprotein	Arabidopsis thaliana	Yes	4.60E-19	PF07727	Reverse transcriptase (RNA-dependent DNA polymerase)	IPR013103	Reverse transcriptase RNA-dependent DNA polymerase
LSRX01000899.1	311341	augustus_masked-LSRX01000899.1-abinit-gene-1.0-mRNA-1	89825	91270	Yes	QHT38681.1MN738833	hypothetical protein	viral metagenome	No	N/A	N/A	N/A	N/A	N/A
LSRX01000899.1	311341	augustus_masked-LSRX01000899.1-abinit-gene-1.1-mRNA-1	95686	96330	Yes	QBK90325.1MK500477	2OG-Fe(II) oxygenase superfamily protein	Pithovirus LCPAC103	Yes	1.00E-13	PF13532	2OG-Fe(II) oxygenase superfamily	IPR027450	Alpha-ketoglutarate-dependent dioxygenase AlkB-like-
LSRX01001029.1	263259	augustus_masked-LSRX01001029.1-abinit-gene-1.0-mRNA-1	163591	164516	Yes	F1QBY1NIPLB_DANRE	Nipped-B-like protein B	Danio rerio	No	N/A	N/A	N/A	N/A	N/A
LSRX01001180.1	218203	augustus_masked-LSRX01001180.1-abinit-gene-0.0-mRNA-1	7073	9788	No	N/A	N/A	N/A	Yes	6.20E-05	PF00098	Zinc knuckle	IPR001878	Zinc finger CCHC-type
LSRX01001180.1	218203	augustus_masked-LSRX01001180.1-abinit-gene-0.1-mRNA-1	12821	15305	Yes	AHF58602.1KF743144	polyprotein	Chondrus crispus	Yes	1.10E-08	PF07727	Reverse transcriptase (RNA-dependent DNA polymerase)	IPR013103	Reverse transcriptase RNA-dependent DNA polymerase
LSRX01001473.1	139262	augustus_masked-LSRX01001473.1-abinit-gene-0.1-mRNA-1	124245	124992	Yes	QHT26457.1MN739791	hypothetical protein	viral metagenome	No	N/A	N/A	N/A	N/A	N/A
minutum_12391	126233	augustus_masked-minutum_12391-abinit-gene-0.0-mRNA-1	90753	91425	Yes	YP_009337250.1NC_033085	RNA-dependent RNA polymerase	Beihai weivirus-like virus 9	No	N/A	N/A	N/A	N/A	N/A
minutum_14439	103288	augustus_masked-minutum_14439-abinit-gene-0.0-mRNA-1	92485	93235	Yes	ASM94071.1MF190032	putative RNA-dependent RNA polymerase	Barns Ness breadcrumb sponge narna-like virus 6	No	N/A	N/A	N/A	N/A	N/A
minutum_15675	86034	augustus_masked-minutum_15675-abinit-gene-0.0-mRNA-1	63714	65615	Yes	YP_009337047.1NC_032995	RNA-dependent RNA polymerase	Beihai weivirus-like virus 7	No	N/A	N/A	N/A	N/A	N/A
minutum_8845	299696	augustus_masked-minutum_8845-abinit-gene-1.0-mRNA-1	136476	138163	Yes	ADO33890.1HQ113946	polyprotein	Pyrenophora tritici-repentis	No	N/A	N/A	N/A	N/A	N/A
minutum_8876	288394	augustus_masked-minutum_8876-abinit-gene-1.0-mRNA-1	96411	97208	Yes	QBK90325.1MK500477	2OG-Fe(II) oxygenase superfamily protein	Pithovirus LCPAC103	Yes	4.30E-58	PF17652	Glycosyl hydrolase family 81 C-terminal domain	IPR040720	Glycosyl hydrolase family 81 C-terminal domain
sc0000479	198694	augustus_masked-sc0000479-abinit-gene-0.0-mRNA-1	27880	30076	Yes	Q5RIA9CBWD5_HUMAN	COBW domain-containing protein 5	Homo sapiens	Yes	100 5.9E-13	PF02492 PF07683	Cobalamin synthesis protein cobW C-terminal domain CobW/HypB/UreG	05-02-2021 IPR011629	Cobalamin (vitamin B12) biosynthesis CobW-like C-terminal IPR003495CobW/HypB/UreG
sc0001071	139518	augustus_masked-sc0001071-abinit-gene-0.0-mRNA-1	110426	113306	No	N/A	N/A	N/A	Yes	4.20E-04	PF00098	Zinc knuckle	IPR001878	Zinc finger CCHC-type
sc0001807	103676	augustus_masked-sc0001807-abinit-gene-0.0-mRNA-1	2587	3045	Yes	QBK90325.1MK500477	2OG-Fe(II) oxygenase superfamily protein	Pithovirus LCPAC103	Yes	4.30E-58	PF17652	Glycosyl hydrolase family 81 C-terminal domain	IPR040720	Glycosyl hydrolase family 81 C-terminal domain
sc0001807	103676	augustus_masked-sc0001807-abinit-gene-0.3-mRNA-1	82861	83527	Yes	QHT39330.1MN738841	hypothetical protein	viral metagenome	No	N/A	N/A	N/A	N/A	N/A
scaffold1176	889938	augustus_masked-scaffold1176-abinit-gene-0.1-mRNA-1	74789	75667	Yes	QHU36280.1MN740634	hypothetical protein	viral metagenome	Yes	176	PF03382	Mycoplasma protein of unknown function	5/2/21	IPR005046Protein of unknown function DUF285
scaffold1176	889938	augustus_masked-scaffold1176-abinit-gene-7.0-mRNA-1	705399	706316	No	N/A	N/A	N/A	Yes	0.0034 8.6E-4	PF13202 PF13833	EF hand EF-hand domain pair	IPR002048	EF-hand domainGO:0005509
scaffold1178	220020	augustus_masked-scaffold1178-abinit-gene-0.0-mRNA-1	81138	81855	Yes	AOG17585.1KX538960	putative RNA-dependent RNA polymerase	Symbiodinium +ssRNA virus TR74740 c13_g1_i1	No	N/A	N/A	N/A	N/A	N/A
scaffold2210.1	126244	augustus_masked-scaffold2210.1-abinit-gene-0.2-mRNA-1	81308	82996	Yes	AYV79908.1MK072199	hypothetical protein	Gaeavirus sp.	Yes	2.4E-13 3.8E-13	PF05725	FNIP Repeat	IPR008615	FNIP-
scaffold2297	439982	augustus_masked-scaffold2297-abinit-gene-0.2-mRNA-1	22675	25747	Yes	AAL56548.1AF387862	pol polyprotein	Anopheles gambiae	Yes	1.50E-08	PF07727	Reverse transcriptase (RNA-dependent DNA polymerase)	IPR013103	Reverse transcriptase RNA-dependent DNA polymerase
scaffold2297	439982	augustus_masked-scaffold2297-abinit-gene-0.4-mRNA-1	57009	58759	No	N/A	N/A	N/A	Yes	7.20E-11	PF13468	Glyoxalase-like domain	IPR025870	Glyoxalase-like domain-
scaffold2297	439982	augustus_masked-scaffold2297-abinit-gene-2.1-mRNA-1	231850	232473	No	N/A	N/A	N/A	Yes	1.70E-04	PF00847	AP2 domain	IPR001471	AP2/ERF domainGO:0003700|GO:0006355
scaffold2297	439982	augustus_masked-scaffold2297-abinit-gene-2.4-mRNA-1	268666	268941	Yes	AYV76698.1MK071990	hypothetical protein	Terrestrivirus sp.	No	N/A	N/A	N/A	N/A	N/A
scaffold3082.1	87113	augustus_masked-scaffold3082.1-abinit-gene-0.0-mRNA-1	20777	21154	Yes	QBK90325.1MK500477	2OG-Fe(II) oxygenase superfamily protein	Pithovirus LCPAC103	Yes	4.30E-58	PF17652	Glycosyl hydrolase family 81 C-terminal domain	IPR040720	Glycosyl hydrolase family 81 C-terminal domain
scaffold3604	506053	augustus_masked-scaffold3604-abinit-gene-0.1-mRNA-1	40472	42568	Yes	YP_003970160.1NC_014637	hypothetical protein	Cafeteria roenbergensis virus BV-PW1	Yes	1.10E-10	PF05725	FNIP Repeat	IPR008615	FNIP-
scaffold3604	506053	augustus_masked-scaffold3604-abinit-gene-1.0-mRNA-1	107518	108823	No	N/A	N/A	N/A	Yes	1.60E-05	PF00098	Zinc knuckle	IPR001878	Zinc finger CCHC-type
scaffold3604	506053	augustus_masked-scaffold3604-abinit-gene-1.3-mRNA-1	113042	115110	Yes	BAG68376.1AB378753	polyprotein	Bombyx mori	Yes	2.10E-08	PF07727	Reverse transcriptase (RNA-dependent DNA polymerase)	IPR013103	Reverse transcriptase RNA-dependent DNA polymerase
scaffold3604	506053	augustus_masked-scaffold3604-abinit-gene-3.1-mRNA-1	381294	382853	Yes	G4SLH0TTN1_CAEEL	Titin homolog	Caenorhabditis elegans	No	N/A	N/A	N/A	N/A	N/A
scaffold417.1	256318	augustus_masked-scaffold417.1-abinit-gene-1.0-mRNA-1	185210	185728	Yes	YP_386495.1NC_007518	polyprotein coding for replicases including	Heterocapsa circularisquama RNA virus 01	No	N/A	N/A	N/A	N/A	N/A
scaffold43.1	455124	augustus_masked-scaffold43.1-abinit-gene-3.0-mRNA-1	350307	351068	Yes	QHT87206.1MN740085	hypothetical protein	viral metagenome	Yes	1.80E-15	PF12796	Ankyrin repeats (3 copies)	IPR020683	Ankyrin repeat-containing domain-
scaffold59	776250	augustus_masked-scaffold59-abinit-gene-6.0-mRNA-1	765361	768304	Yes	NP_671543.1NC_004105	Hypothetical protein	Ectromelia virus	No	N/A	N/A	N/A	N/A	N/A
scaffold730.1	214388	augustus_masked-scaffold730.1-abinit-gene-1.0-mRNA-1	126765	127073	Yes	QHT94575.1MN740227	hypothetical protein	viral metagenome	Yes	3.80E-14	PF12796	Ankyrin repeats (3 copies)	IPR020683	Ankyrin repeat-containing domain-
scaffold791.1	201520	augustus_masked-scaffold791.1-abinit-gene-0.1-mRNA-1	43403	43939	Yes	Q83WF2MYCE_MICGR	Mycinamicin VI 2''-O-methyltransferase	Micromonospora griseorubida	Yes	4.50E-06	PF13578	Methyltransferase domain	-	-
scaffold791.1	201520	augustus_masked-scaffold791.1-abinit-gene-1.2-mRNA-1	187013	188545	Yes	QHT26559.1MN739799	hypothetical protein	viral metagenome	No	N/A	N/A	N/A	N/A	N/A
scaffold791.1	201520	augustus_masked-scaffold791.1-abinit-gene-1.4-mRNA-1	193097	193474	No	N/A	N/A	N/A	Yes	3.50E-11	PF00443	Ubiquitin carboxyl-terminal hydrolase	IPR001394	Peptidase C19 ubiquitin carboxyl-terminal hydrolase
scaffold84.1	404710	augustus_masked-scaffold84.1-abinit-gene-1.0-mRNA-1	171323	171694	No	N/A	N/A	N/A	Yes	1.10E-10	PF08856	Protein of unknown function (DUF1826)	IPR014955	Protein of unknown function DUF1826-
scaffold850	697558	augustus_masked-scaffold850-abinit-gene-2.0-mRNA-1	277193	278797	Yes	YP_003970160.1NC_014637	hypothetical protein	Cafeteria roenbergensis virus BV-PW1	Yes	3.00E-11	PF05725	FNIP Repeat	IPR008615	FNIP-
Slin_CCMP2456.scaffold10468	17183	augustus_masked-Slin_CCMP2456.scaffold10468-abinit-gene-0.0-mRNA-1	6468	7811	Yes	ASM94071.1MF190032	putative RNA-dependent RNA polymerase	Barns Ness breadcrumb sponge narna-like virus 6	No	N/A	N/A	N/A	N/A	N/A
Slin_CCMP2456.scaffold2810	66058	augustus_masked-Slin_CCMP2456.scaffold2810-abinit-gene-0.3-mRNA-1	36619	36828	Yes	Q4N6K2RU1C_THEPA	U1 small nuclear ribonucleoprotein C	Theileria parva	Yes	1.10E-10	PF06220	U1 zinc finger	IPR013085	U1-C C2H2-type zinc finger
Slin_CCMP2456.scaffold5057	42096	augustus_masked-Slin_CCMP2456.scaffold5057-abinit-gene-0.2-mRNA-1	38152	39671	No	N/A	N/A	N/A	Yes	4.50E-11	PF13604	AAA domain	-	-
Slin_CCMP2456.scaffold580	134213	augustus_masked-Slin_CCMP2456.scaffold580-abinit-gene-0.0-mRNA-1	14207	15666	Yes	QHT38681.1MN738833	hypothetical protein	viral metagenome	No	N/A	N/A	N/A	N/A	N/A
Slin_CCMP2456.scaffold580	134213	augustus_masked-Slin_CCMP2456.scaffold580-abinit-gene-0.3-mRNA-1	120772	122772	Yes	Q45269NOLO_BRADU	Nodulation protein NolO	Bradyrhizobium diazoefficiens (strain JCM 10833 / BCRC 13528 / IAM 13628 / NBRC 14792 / USDA 110)	Yes	7.80E-50	PF16861	Carbamoyltransferase C-terminus	IPR031730	Carbamoyltransferase C-terminal
Slin_CCMP2456.scaffold580	134213	augustus_masked-Slin_CCMP2456.scaffold580-abinit-gene-0.4-mRNA-1	128927	130633	Yes	QHT38681.1MN738833	hypothetical protein	viral metagenome	No	N/A	N/A	N/A	N/A	N/A
Slin_CCMP2456.scaffold6282	33882	augustus_masked-Slin_CCMP2456.scaffold6282-abinit-gene-0.0-mRNA-1	23939	24577	Yes	YP_009336960.1NC_032962	RNA-dependent RNA polymerase	Beihai weivirus-like virus 2	No	N/A	N/A	N/A	N/A	N/A
Smic_04-503SCI.03.scaffold1217	98969	augustus_masked-Smic_04-503SCI.03.scaffold1217-abinit-gene-0.0-mRNA-1	2503	3606	Yes	QHT38681.1MN738833	hypothetical protein	viral metagenome	No	N/A	N/A	N/A	N/A	N/A
Smic_04-503SCI.03.scaffold226	175792	augustus_masked-Smic_04-503SCI.03.scaffold226-abinit-gene-0.1-mRNA-1	146209	146577	No	N/A	N/A	N/A	Yes	1.30E-04	PF08856	Protein of unknown function (DUF1826)	IPR014955	Protein of unknown function DUF1826-
Smic_04-503SCI.03.scaffold226	175792	augustus_masked-Smic_04-503SCI.03.scaffold226-abinit-gene-0.2-mRNA-1	160972	162214	Yes	YP_009337162.1NC_033047	RNA-dependent RNA polymerase	Beihai weivirus-like virus 4	No	N/A	N/A	N/A	N/A	N/A
Smic_04-503SCI.03.scaffold2422	71140	augustus_masked-Smic_04-503SCI.03.scaffold2422-abinit-gene-0.1-mRNA-1	31490	32975	No	N/A	N/A	N/A	Yes	3.10E-04	PF00847	AP2 domain	IPR001471	AP2/ERF domainGO:0003700|GO:0006355
Smic_04-503SCI.03.scaffold2842	65115	augustus_masked-Smic_04-503SCI.03.scaffold2842-abinit-gene-0.0-mRNA-1	14193	14732	Yes	QBK90325.1MK500477	2OG-Fe(II) oxygenase superfamily protein	Pithovirus LCPAC103	Yes	4.30E-58	PF17652	Glycosyl hydrolase family 81 C-terminal domain	IPR040720	Glycosyl hydrolase family 81 C-terminal domain
Smic_04-503SCI.03.scaffold2842	65115	augustus_masked-Smic_04-503SCI.03.scaffold2842-abinit-gene-0.2-mRNA-1	38785	39816	Yes	QHT38681.1MN738833	hypothetical protein	viral metagenome	No	N/A	N/A	N/A	N/A	N/A
Smic_04-503SCI.03.scaffold359	153332	augustus_masked-Smic_04-503SCI.03.scaffold359-abinit-gene-0.0-mRNA-1	148845	149705	Yes	YP_009342067.1NC_033422	RNA-dependent RNA polymerase	Wenzhou weivirus-like virus 1	No	N/A	N/A	N/A	N/A	N/A
Smic_04-503SCI.03.scaffold4872	44972	augustus_masked-Smic_04-503SCI.03.scaffold4872-abinit-gene-0.0-mRNA-1	13919	15520	Yes	YP_009342067.1NC_033422	RNA-dependent RNA polymerase	Wenzhou weivirus-like virus 1	No	N/A	N/A	N/A	N/A	N/A
Smic_04-503SCI.03.scaffold8427	26671	augustus_masked-Smic_04-503SCI.03.scaffold8427-abinit-gene-0.2-mRNA-1	25059	25529	Yes	QBK90325.1MK500477	2OG-Fe(II) oxygenase superfamily protein	Pithovirus LCPAC103	Yes	4.30E-58	PF17652	Glycosyl hydrolase family 81 C-terminal domain	IPR040720	Glycosyl hydrolase family 81 C-terminal domain
Smic_04-503SCI.03.scaffold935	110086	augustus_masked-Smic_04-503SCI.03.scaffold935-abinit-gene-0.0-mRNA-1	7058	7393	Yes	ASM94035.1MF190006	putative RNA-dependent RNA polymerase	Barns Ness breadcrumb sponge weivirus-like virus 5	No	N/A	N/A	N/A	N/A	N/A
Smic_CassKB8.scaffold1081	99229	augustus_masked-Smic_CassKB8.scaffold1081-abinit-gene-0.0-mRNA-1	52110	53597	Yes	Q9RKB5BVMO2_STRCO	Baeyer-Villiger monooxygenase	Streptomyces coelicolor (strain ATCC BAA-471 / A3(2) / M145)	Yes	4.30E-19	PF00743	Flavin-binding monooxygenase-like	IPR020946	Flavin monooxygenase-likeGO:0004499|GO:0050660|GO:0050661|GO:0055114
Smic_CassKB8.scaffold1601	84701	augustus_masked-Smic_CassKB8.scaffold1601-abinit-gene-0.2-mRNA-1	51931	53416	No	N/A	N/A	N/A	Yes	3.10E-04	PF00847	AP2 domain	IPR001471	AP2/ERF domainGO:0003700|GO:0006355
Smic_CassKB8.scaffold1834	79881	augustus_masked-Smic_CassKB8.scaffold1834-abinit-gene-0.1-mRNA-1	7897	8757	Yes	YP_009342067.1NC_033422	RNA-dependent RNA polymerase	Wenzhou weivirus-like virus 1	No	N/A	N/A	N/A	N/A	N/A
Smic_CassKB8.scaffold208	171592	augustus_masked-Smic_CassKB8.scaffold208-abinit-gene-0.2-mRNA-1	96147	97926	Yes	YP_009336960.1NC_032962	RNA-dependent RNA polymerase	Beihai weivirus-like virus 2	No	N/A	N/A	N/A	N/A	N/A
Smic_CassKB8.scaffold208	171592	augustus_masked-Smic_CassKB8.scaffold208-abinit-gene-0.3-mRNA-1	108865	109233	No	N/A	N/A	N/A	Yes	1.30E-04	PF08856	Protein of unknown function (DUF1826)	IPR014955	Protein of unknown function DUF1826-
Smic_CassKB8.scaffold3161	59421	augustus_masked-Smic_CassKB8.scaffold3161-abinit-gene-0.1-mRNA-1	24278	25309	Yes	QHT38681.1MN738833	hypothetical protein	viral metagenome	No	N/A	N/A	N/A	N/A	N/A
Smic_CassKB8.scaffold6239	35911	augustus_masked-Smic_CassKB8.scaffold6239-abinit-gene-0.1-mRNA-1	2809	3279	Yes	QBK90325.1MK500477	2OG-Fe(II) oxygenase superfamily protein	Pithovirus LCPAC103	Yes	4.30E-58	PF17652	Glycosyl hydrolase family 81 C-terminal domain	IPR040720	Glycosyl hydrolase family 81 C-terminal domain
Smic_CassKB8.scaffold6743	33402	augustus_masked-Smic_CassKB8.scaffold6743-abinit-gene-0.0-mRNA-1	11143	11478	Yes	ASM94035.1MF190006	putative RNA-dependent RNA polymerase	Barns Ness breadcrumb sponge weivirus-like virus 5	No	N/A	N/A	N/A	N/A	N/A
Smic_CassKB8.scaffold7092	31824	augustus_masked-Smic_CassKB8.scaffold7092-abinit-gene-0.0-mRNA-1	11657	13258	Yes	YP_009342067.1NC_033422	RNA-dependent RNA polymerase	Wenzhou weivirus-like virus 1	No	N/A	N/A	N/A	N/A	N/A
Snat_CCMP2548.scaffold1287	165944	augustus_masked-Snat_CCMP2548.scaffold1287-abinit-gene-0.3-mRNA-1	48019	48970	No	N/A	N/A	N/A	Yes	1.10E-04	PF02295	Adenosine deaminase z-alpha domain	IPR042371	Z-alpha domain-
Snat_CCMP2548.scaffold1287	165944	augustus_masked-Snat_CCMP2548.scaffold1287-abinit-gene-0.7-mRNA-1	134273	138075	No	N/A	N/A	N/A	Yes	751	PF01885	RNA 2'-phosphotransferase	5/2/21	IPR002745Phosphotransferase KptA/Tpt1
Snat_CCMP2548.scaffold165	910651	augustus_masked-Snat_CCMP2548.scaffold165-abinit-gene-0.0-mRNA-1	8222	9208	Yes	Q75BI6MED15_ASHGO	Mediator of RNA polymerase II transcription subunit 15	Ashbya gossypii (strain ATCC 10895 / CBS 109.51 / FGSC 9923 / NRRL Y-1056)	No	N/A	N/A	N/A	N/A	N/A
Snat_CCMP2548.scaffold165	910651	augustus_masked-Snat_CCMP2548.scaffold165-abinit-gene-3.0-mRNA-1	291854	293299	Yes	QFG74749.1MN448290	regulator of chromosome condensation repeat	Megaviridae environmental sample	No	N/A	N/A	N/A	N/A	N/A
Snat_CCMP2548.scaffold165	910651	augustus_masked-Snat_CCMP2548.scaffold165-abinit-gene-5.1-mRNA-1	492695	493666	Yes	QBK90325.1MK500477	2OG-Fe(II) oxygenase superfamily protein	Pithovirus LCPAC103	Yes	4.30E-58	PF17652	Glycosyl hydrolase family 81 C-terminal domain	IPR040720	Glycosyl hydrolase family 81 C-terminal domain
Snat_CCMP2548.scaffold165	910651	augustus_masked-Snat_CCMP2548.scaffold165-abinit-gene-6.0-mRNA-1	594388	596765	Yes	Q8ILR9YPF17_PLAF7	Protein PF14_0175	Plasmodium falciparum (isolate 3D7)	No	N/A	N/A	N/A	N/A	N/A
Snat_CCMP2548.scaffold236	787609	augustus_masked-Snat_CCMP2548.scaffold236-abinit-gene-0.1-mRNA-1	884	1192	Yes	QBK90325.1MK500477	2OG-Fe(II) oxygenase superfamily protein	Pithovirus LCPAC103	Yes	4.30E-58	PF17652	Glycosyl hydrolase family 81 C-terminal domain	IPR040720	Glycosyl hydrolase family 81 C-terminal domain
Snat_CCMP2548.scaffold236	787609	augustus_masked-Snat_CCMP2548.scaffold236-abinit-gene-0.2-mRNA-1	1335	2774	Yes	QBK90325.1MK500477	2OG-Fe(II) oxygenase superfamily protein	Pithovirus LCPAC103	Yes	4.30E-58	PF17652	Glycosyl hydrolase family 81 C-terminal domain	IPR040720	Glycosyl hydrolase family 81 C-terminal domain
Snat_CCMP2548.scaffold236	787609	augustus_masked-Snat_CCMP2548.scaffold236-abinit-gene-0.3-mRNA-1	59900	60691	No	N/A	N/A	N/A	Yes	9.70E-08	PF04059	RNA recognition motif 2	IPR007201	Mei2-like C-terminal RNA recognition motif
Snat_CCMP2548.scaffold236	787609	augustus_masked-Snat_CCMP2548.scaffold236-abinit-gene-1.0-mRNA-1	128431	129543	Yes	Q17QZ3SPX3_BOVIN	Sugar pho	Bos taurus	Yes	4.50E-32	PF07690	Major Facilitator Superfamily	IPR011701	Major facilitator superfamilyGO:0022857|GO:0055085
Snat_CCMP2548.scaffold236	787609	augustus_masked-Snat_CCMP2548.scaffold236-abinit-gene-4.2-mRNA-1	459278	460390	Yes	P46825KLC_DORPE	Kinesin light chain	Doryteuthis pealeii	Yes	2.20E-09	PF13424	Tetratricopeptide repeat	-	-
Snat_CCMP2548.scaffold236	787609	augustus_masked-Snat_CCMP2548.scaffold236-abinit-gene-6.0-mRNA-1	706485	708275	Yes	AYV75503.1MK071980	ubiquitin-conjugating enzyme E2	Terrestrivirus sp.	Yes	4.30E-08	PF00179	Ubiquitin-conjugating enzyme	IPR000608	Ubiquitin-conjugating enzyme E2-
Snat_CCMP2548.scaffold27	1590795	augustus_masked-Snat_CCMP2548.scaffold27-abinit-gene-14.0-mRNA-1	1519905	1520582	No	N/A	N/A	N/A	Yes	171	PF00782	Dual specificity phosphatase	5/2/21	--
Snat_CCMP2548.scaffold27	1590795	augustus_masked-Snat_CCMP2548.scaffold27-abinit-gene-14.4-mRNA-1	1480684	1481508	No	N/A	N/A	N/A	Yes	1.50E-07	PF06839	GRF zinc finger	IPR010666	Zinc finger GRF-type
Snat_CCMP2548.scaffold27	1590795	augustus_masked-Snat_CCMP2548.scaffold27-abinit-gene-14.8-mRNA-1	1499564	1500394	No	N/A	N/A	N/A	Yes	222	PF00782	Dual specificity phosphatase	5/2/21	--
Snat_CCMP2548.scaffold27	1590795	augustus_masked-Snat_CCMP2548.scaffold27-abinit-gene-3.0-mRNA-1	386392	387396	Yes	ARF10376.1KY684103	hypothetical protein	Hokovirus HKV1	No	N/A	N/A	N/A	N/A	N/A
Snat_CCMP2548.scaffold27	1590795	augustus_masked-Snat_CCMP2548.scaffold27-abinit-gene-3.6-mRNA-1	332798	333274	Yes	QHU11698.1MN740788	hypothetical protein	viral metagenome	Yes	2.50E-08	PF00145	C-5 cytosine-specific DNA methylase	IPR001525	C-5 cytosine methyltransferaseGO:0008168
Snat_CCMP2548.scaffold27	1590795	augustus_masked-Snat_CCMP2548.scaffold27-abinit-gene-4.10-mRNA-1	451046	452438	Yes	Q4UMH6Y381_RICFE	Putative ankyrin repeat protein RF_0381	Rickettsia felis (strain ATCC VR-1525 / URRWXCal2)	Yes	2.7E-17 5.9E-4 7.1E-17	PF00023 PF12796	Ankyrin repeat Ankyrin repeats (3 copies)	IPR002110 IPR020683	Ankyrin repeat-containing domain- Ankyrin repeatGO:0005515
Snat_CCMP2548.scaffold27	1590795	augustus_masked-Snat_CCMP2548.scaffold27-abinit-gene-4.11-mRNA-1	466108	467707	Yes	Q4UMH6Y381_RICFE	Putative ankyrin repeat protein RF_0381	Rickettsia felis (strain ATCC VR-1525 / URRWXCal2)	Yes	2.8E-17 5.7E-12 9.4E-17	PF12796	Ankyrin repeats (3 copies)	IPR020683	Ankyrin repeat-containing domain-
Snat_CCMP2548.scaffold27	1590795	augustus_masked-Snat_CCMP2548.scaffold27-abinit-gene-5.0-mRNA-1	495619	497153	Yes	Q54KA7SECG_DICDI	Ankyrin repeat PH and SEC7 domain containing protein secG	Dictyostelium discoideum	Yes	9.70E-16	PF12796	Ankyrin repeats (3 copies)	IPR020683	Ankyrin repeat-containing domain-
Snat_CCMP2548.scaffold27	1590795	augustus_masked-Snat_CCMP2548.scaffold27-abinit-gene-7.1-mRNA-1	762718	763098	Yes	QHS79513.1MN740645	hypothetical protein	viral metagenome	No	N/A	N/A	N/A	N/A	N/A
Snat_CCMP2548.scaffold27	1590795	augustus_masked-Snat_CCMP2548.scaffold27-abinit-gene-9.1-mRNA-1	897625	904627	Yes	AAZ28937.1DQ097840	polyprotein	Phanerochaete chrysosporium RP-78	Yes	8.70E-10	PF07727	Reverse transcriptase (RNA-dependent DNA polymerase)	IPR013103	Reverse transcriptase RNA-dependent DNA polymerase
Snat_CCMP2548.scaffold28	1585685	augustus_masked-Snat_CCMP2548.scaffold28-abinit-gene-0.0-mRNA-1	27235	28236	No	N/A	N/A	N/A	Yes	7.10E-08	PF00125	Core histone H2A/H2B/H3/H4	IPR007125	Histone H2A/H2B/H3GO:0003677
Snat_CCMP2548.scaffold28	1585685	augustus_masked-Snat_CCMP2548.scaffold28-abinit-gene-0.1-mRNA-1	63394	63822	No	N/A	N/A	N/A	Yes	1.00E-15	PF12796	Ankyrin repeats (3 copies)	IPR020683	Ankyrin repeat-containing domain-
Snat_CCMP2548.scaffold28	1585685	augustus_masked-Snat_CCMP2548.scaffold28-abinit-gene-10.0-mRNA-1	1027427	1028239	Yes	QBK84707.1MK500287	hypothetical protein	Pithovirus LCDPAC01	No	N/A	N/A	N/A	N/A	N/A
Snat_CCMP2548.scaffold28	1585685	augustus_masked-Snat_CCMP2548.scaffold28-abinit-gene-1.0-mRNA-1	177545	177880	No	N/A	N/A	N/A	Yes	760	PF01885	RNA 2'-phosphotransferase	5/2/21	IPR002745Phosphotransferase KptA/Tpt1
Snat_CCMP2548.scaffold28	1585685	augustus_masked-Snat_CCMP2548.scaffold28-abinit-gene-12.0-mRNA-1	1198947	1199318	Yes	QHS99746.1MN739346	hypothetical protein	viral metagenome	Yes	8.30E-19	PF18143	HAD domain in Swiss Army Knife RNA repair proteins	-	-
Snat_CCMP2548.scaffold28	1585685	augustus_masked-Snat_CCMP2548.scaffold28-abinit-gene-1.3-mRNA-1	141112	145448	Yes	YP_009507248.1NC_038512	ORF B	Trichoplusia ni TED virus	Yes	4.80E-12	PF00665	Integrase core domain	IPR001584	Integrase catalytic core
Snat_CCMP2548.scaffold28	1585685	augustus_masked-Snat_CCMP2548.scaffold28-abinit-gene-14.1-mRNA-1	1391287	1393305	Yes	YP_003970160.1NC_014637	hypothetical protein	Cafeteria roenbergensis virus BV-PW1	Yes	8.2E-11 8.3E-11	PF05725	FNIP Repeat	IPR008615	FNIP-
Snat_CCMP2548.scaffold28	1585685	augustus_masked-Snat_CCMP2548.scaffold28-abinit-gene-14.2-mRNA-1	1503997	1504919	Yes	QBK90325.1MK500477	2OG-Fe(II) oxygenase superfamily protein	Pithovirus LCPAC103	Yes	4.30E-58	PF17652	Glycosyl hydrolase family 81 C-terminal domain	IPR040720	Glycosyl hydrolase family 81 C-terminal domain
Snat_CCMP2548.scaffold28	1585685	augustus_masked-Snat_CCMP2548.scaffold28-abinit-gene-2.0-mRNA-1	218993	219229	Yes	QBK90325.1MK500477	2OG-Fe(II) oxygenase superfamily protein	Pithovirus LCPAC103	Yes	4.30E-58	PF17652	Glycosyl hydrolase family 81 C-terminal domain	IPR040720	Glycosyl hydrolase family 81 C-terminal domain
Snat_CCMP2548.scaffold28	1585685	augustus_masked-Snat_CCMP2548.scaffold28-abinit-gene-4.0-mRNA-1	395367	397754	Yes	QHU01449.1MN740342	hypothetical protein	viral metagenome	Yes	224	PF03382	Mycoplasma protein of unknown function	5/2/21	IPR005046Protein of unknown function DUF285
Snat_CCMP2548.scaffold28	1585685	augustus_masked-Snat_CCMP2548.scaffold28-abinit-gene-4.1-mRNA-1	472545	473966	No	N/A	N/A	N/A	Yes	0.0032 2.3E-11 2.9E-11 3.3E-15 6.4E-8 8.0E-18	PF00023 PF12796	Ankyrin repeat Ankyrin repeats (3 copies)	IPR002110 IPR020683	Ankyrin repeat-containing domain- Ankyrin repeatGO:0005515
Snat_CCMP2548.scaffold28	1585685	augustus_masked-Snat_CCMP2548.scaffold28-abinit-gene-5.0-mRNA-1	587978	588508	Yes	QBK90325.1MK500477	2OG-Fe(II) oxygenase superfamily protein	Pithovirus LCPAC103	Yes	4.30E-58	PF17652	Glycosyl hydrolase family 81 C-terminal domain	IPR040720	Glycosyl hydrolase family 81 C-terminal domain
Snat_CCMP2548.scaffold28	1585685	augustus_masked-Snat_CCMP2548.scaffold28-abinit-gene-6.1-mRNA-1	678460	679305	Yes	QBK90325.1MK500477	2OG-Fe(II) oxygenase superfamily protein	Pithovirus LCPAC103	Yes	4.30E-58	PF17652	Glycosyl hydrolase family 81 C-terminal domain	IPR040720	Glycosyl hydrolase family 81 C-terminal domain
Snat_CCMP2548.scaffold28	1585685	augustus_masked-Snat_CCMP2548.scaffold28-abinit-gene-7.2-mRNA-1	782361	782918	Yes	QBK90325.1MK500477	2OG-Fe(II) oxygenase superfamily protein	Pithovirus LCPAC103	Yes	4.30E-58	PF17652	Glycosyl hydrolase family 81 C-terminal domain	IPR040720	Glycosyl hydrolase family 81 C-terminal domain
Snat_CCMP2548.scaffold289	709916	augustus_masked-Snat_CCMP2548.scaffold289-abinit-gene-0.0-mRNA-1	1744	2867	No	N/A	N/A	N/A	Yes	7.10E-08	PF00125	Core histone H2A/H2B/H3/H4	IPR007125	Histone H2A/H2B/H3GO:0003677
Snat_CCMP2548.scaffold289	709916	augustus_masked-Snat_CCMP2548.scaffold289-abinit-gene-1.0-mRNA-1	166475	171156	No	N/A	N/A	N/A	Yes	760	PF01885	RNA 2'-phosphotransferase	5/2/21	IPR002745Phosphotransferase KptA/Tpt1
Snat_CCMP2548.scaffold289	709916	augustus_masked-Snat_CCMP2548.scaffold289-abinit-gene-3.10-mRNA-1	389030	389779	Yes	QHT73891.1MN739833	hypothetical protein	viral metagenome	No	N/A	N/A	N/A	N/A	N/A
Snat_CCMP2548.scaffold289	709916	augustus_masked-Snat_CCMP2548.scaffold289-abinit-gene-3.17-mRNA-1	345692	346336	Yes	QBK90325.1MK500477	2OG-Fe(II) oxygenase superfamily protein	Pithovirus LCPAC103	Yes	4.30E-58	PF17652	Glycosyl hydrolase family 81 C-terminal domain	IPR040720	Glycosyl hydrolase family 81 C-terminal domain
Snat_CCMP2548.scaffold289	709916	augustus_masked-Snat_CCMP2548.scaffold289-abinit-gene-3.20-mRNA-1	351866	352237	Yes	AYR04617.1MH919297	putative cytosine DNA methyltransferase	Chrysochromulina parva virophage Moe	No	N/A	N/A	N/A	N/A	N/A
Snat_CCMP2548.scaffold289	709916	augustus_masked-Snat_CCMP2548.scaffold289-abinit-gene-3.4-mRNA-1	353003	356549	No	N/A	N/A	N/A	Yes	1.30E-15	PF13604	AAA domain	-	-
Snat_CCMP2548.scaffold289	709916	augustus_masked-Snat_CCMP2548.scaffold289-abinit-gene-3.7-mRNA-1	376623	377372	Yes	QHT73891.1MN739833	hypothetical protein	viral metagenome	No	N/A	N/A	N/A	N/A	N/A
Snat_CCMP2548.scaffold289	709916	augustus_masked-Snat_CCMP2548.scaffold289-abinit-gene-4.0-mRNA-1	390368	394726	Yes	QHU01449.1MN740342	hypothetical protein	viral metagenome	Yes	224	PF03382	Mycoplasma protein of unknown function	5/2/21	IPR005046Protein of unknown function DUF285
Snat_CCMP2548.scaffold289	709916	augustus_masked-Snat_CCMP2548.scaffold289-abinit-gene-4.1-mRNA-1	396727	398022	No	N/A	N/A	N/A	Yes	1.90E-15	PF13604	AAA domain	-	-
Snat_CCMP2548.scaffold289	709916	augustus_masked-Snat_CCMP2548.scaffold289-abinit-gene-4.4-mRNA-1	402697	403446	Yes	QHT73891.1MN739833	hypothetical protein	viral metagenome	No	N/A	N/A	N/A	N/A	N/A
Snat_CCMP2548.scaffold289	709916	augustus_masked-Snat_CCMP2548.scaffold289-abinit-gene-5.11-mRNA-1	555938	558003	Yes	QBK90325.1MK500477	2OG-Fe(II) oxygenase superfamily protein	Pithovirus LCPAC103	Yes	4.30E-58	PF17652	Glycosyl hydrolase family 81 C-terminal domain	IPR040720	Glycosyl hydrolase family 81 C-terminal domain
Snat_CCMP2548.scaffold289	709916	augustus_masked-Snat_CCMP2548.scaffold289-abinit-gene-6.3-mRNA-1	609144	609974	No	N/A	N/A	N/A	Yes	222	PF00782	Dual specificity phosphatase	5/2/21	--
Snat_CCMP2548.scaffold289	709916	augustus_masked-Snat_CCMP2548.scaffold289-abinit-gene-6.6-mRNA-1	677151	677999	Yes	P34624CCNY_CAEEL	Cyclin-Y	Caenorhabditis elegans	Yes	216	PF00134	Cyclin	5/2/21	IPR006671Cyclin
Snat_CCMP2548.scaffold3	2762358	augustus_masked-Snat_CCMP2548.scaffold3-abinit-gene-11.0-mRNA-1	1169671	1176429	Yes	ABH07409.1DQ482460	putative pol polyprotein	Brassica oleracea var. botrytis	Yes	7.30E-12	PF07727	Reverse transcriptase (RNA-dependent DNA polymerase)	IPR013103	Reverse transcriptase RNA-dependent DNA polymerase
Snat_CCMP2548.scaffold3	2762358	augustus_masked-Snat_CCMP2548.scaffold3-abinit-gene-13.1-mRNA-1	1380038	1382153	No	N/A	N/A	N/A	Yes	3.20E-06	PF00098	Zinc knuckle	IPR001878	Zinc finger CCHC-type
Snat_CCMP2548.scaffold3	2762358	augustus_masked-Snat_CCMP2548.scaffold3-abinit-gene-1.3-mRNA-1	124407	126215	No	N/A	N/A	N/A	Yes	7.70E-07	PF00270	DEAD/DEAH box helicase	IPR011545	DEAD/DEAH box helicase domainGO:0003676|GO:0005524
Snat_CCMP2548.scaffold3	2762358	augustus_masked-Snat_CCMP2548.scaffold3-abinit-gene-17.0-mRNA-1	1737560	1739490	Yes	ABK64193.1EF067893	putative integrase	Colletotrichum cereale	No	N/A	N/A	N/A	N/A	N/A
Snat_CCMP2548.scaffold3	2762358	augustus_masked-Snat_CCMP2548.scaffold3-abinit-gene-21.2-mRNA-1	2147441	2148259	Yes	QBK90325.1MK500477	2OG-Fe(II) oxygenase superfamily protein	Pithovirus LCPAC103	Yes	4.30E-58	PF17652	Glycosyl hydrolase family 81 C-terminal domain	IPR040720	Glycosyl hydrolase family 81 C-terminal domain
Snat_CCMP2548.scaffold3	2762358	augustus_masked-Snat_CCMP2548.scaffold3-abinit-gene-9.0-mRNA-1	930650	931849	Yes	QHT38681.1MN738833	hypothetical protein	viral metagenome	No	N/A	N/A	N/A	N/A	N/A
Snat_CCMP2548.scaffold358	638167	augustus_masked-Snat_CCMP2548.scaffold358-abinit-gene-2.0-mRNA-1	203915	204572	Yes	AQN68049.1KY110734	hypothetical protein	Saudi moumouvirus	No	N/A	N/A	N/A	N/A	N/A
Snat_CCMP2548.scaffold358	638167	augustus_masked-Snat_CCMP2548.scaffold358-abinit-gene-2.4-mRNA-1	251332	254330	No	N/A	N/A	N/A	Yes	6.20E-10	PF13091	PLD-like domain	IPR025202	Phospholipase D-like domain-
Snat_CCMP2548.scaffold358	638167	augustus_masked-Snat_CCMP2548.scaffold358-abinit-gene-2.5-mRNA-1	254726	255931	No	N/A	N/A	N/A	Yes	170	PF01885	RNA 2'-phosphotransferase	5/2/21	IPR002745Phosphotransferase KptA/Tpt1
Snat_CCMP2548.scaffold358	638167	augustus_masked-Snat_CCMP2548.scaffold358-abinit-gene-2.6-mRNA-1	256363	259807	Yes	ABV45229.1EF666480	unknown	Ascogregarina taiwanensis	No	N/A	N/A	N/A	N/A	N/A
Snat_CCMP2548.scaffold358	638167	augustus_masked-Snat_CCMP2548.scaffold358-abinit-gene-3.1-mRNA-1	325369	337170	Yes	ABL86693.1DQ985391	putative pol protein	Adineta vaga	Yes	1.50E-09	PF13091	PLD-like domain	IPR025202	Phospholipase D-like domain-
Snat_CCMP2548.scaffold358	638167	augustus_masked-Snat_CCMP2548.scaffold358-abinit-gene-3.2-mRNA-1	309526	309732	Yes	QHT16809.1MN739627	hypothetical protein	viral metagenome	Yes	8.40E-07	PF01391	Collagen triple helix repeat (20 copies)	IPR008160	Collagen triple helix repeat-
Snat_CCMP2548.scaffold358	638167	augustus_masked-Snat_CCMP2548.scaffold358-abinit-gene-4.1-mRNA-1	433468	435680	Yes	ARF10376.1KY684103	hypothetical protein	Hokovirus HKV1	No	N/A	N/A	N/A	N/A	N/A
Snat_CCMP2548.scaffold358	638167	augustus_masked-Snat_CCMP2548.scaffold358-abinit-gene-4.3-mRNA-1	443832	447242	No	N/A	N/A	N/A	Yes	2.60E-09	PF02338	OTU-like cysteine protease	IPR003323	OTU domain-
Snat_CCMP2548.scaffold358	638167	augustus_masked-Snat_CCMP2548.scaffold358-abinit-gene-4.4-mRNA-1	455691	456150	Yes	P94400YCIC_BACSU	Putative metal chaperone YciC	Bacillus subtilis (strain 168)	Yes	80	PF02492	CobW/HypB/UreG	5/2/21	IPR003495CobW/HypB/UreG
Snat_CCMP2548.scaffold358	638167	augustus_masked-Snat_CCMP2548.scaffold358-abinit-gene-5.0-mRNA-1	536742	539226	Yes	Q552Z2FNKE_DICDI	Probable serine/threonine-protein kinase fnkE	Dictyostelium discoideum	No	N/A	N/A	N/A	N/A	N/A
Snat_CCMP2548.scaffold358	638167	augustus_masked-Snat_CCMP2548.scaffold358-abinit-gene-5.2-mRNA-1	512805	515727	No	N/A	N/A	N/A	Yes	5.30E-06	PF00098	Zinc knuckle	IPR001878	Zinc finger CCHC-type
Snat_CCMP2548.scaffold41	1464712	augustus_masked-Snat_CCMP2548.scaffold41-abinit-gene-11.0-mRNA-1	1093156	1093922	No	N/A	N/A	N/A	Yes	3.80E-06	PF09815	XK-related protein	IPR018629	XK-related proteinGO:0016021
Snat_CCMP2548.scaffold41	1464712	augustus_masked-Snat_CCMP2548.scaffold41-abinit-gene-13.1-mRNA-1	1383642	1387696	Yes	QHU17138.1MN740898	hypothetical protein	viral metagenome	Yes	9.80E-18	PF00264	Common central domain of tyrosinase	IPR002227	Tyrosinase copper-binding domainGO:0016491
Snat_CCMP2548.scaffold41	1464712	augustus_masked-Snat_CCMP2548.scaffold41-abinit-gene-13.2-mRNA-1	1389050	1392228	Yes	QHU17138.1MN740898	hypothetical protein	viral metagenome	Yes	1.40E-19	PF00264	Common central domain of tyrosinase	IPR002227	Tyrosinase copper-binding domainGO:0016491
Snat_CCMP2548.scaffold41	1464712	augustus_masked-Snat_CCMP2548.scaffold41-abinit-gene-13.3-mRNA-1	1394742	1397724	Yes	QHU17138.1MN740898	hypothetical protein	viral metagenome	Yes	2.70E-19	PF00264	Common central domain of tyrosinase	IPR002227	Tyrosinase copper-binding domainGO:0016491
Snat_CCMP2548.scaffold41	1464712	augustus_masked-Snat_CCMP2548.scaffold41-abinit-gene-13.4-mRNA-1	1399078	1402026	Yes	QHU17138.1MN740898	hypothetical protein	viral metagenome	Yes	8.10E-20	PF00264	Common central domain of tyrosinase	IPR002227	Tyrosinase copper-binding domainGO:0016491
Snat_CCMP2548.scaffold41	1464712	augustus_masked-Snat_CCMP2548.scaffold41-abinit-gene-13.5-mRNA-1	1449832	1450828	Yes	QHT16809.1MN739627	hypothetical protein	viral metagenome	Yes	2.70E-08	PF01391	Collagen triple helix repeat (20 copies)	IPR008160	Collagen triple helix repeat-
Snat_CCMP2548.scaffold41	1464712	augustus_masked-Snat_CCMP2548.scaffold41-abinit-gene-13.6-mRNA-1	1334751	1336658	Yes	Q54S12TM104_DICDI	Transmembrane protein 104 homolog	Dictyostelium discoideum	Yes	2.50E-06	PF01490	Transmembrane amino acid transporter protein	IPR013057	Amino acid transporter transmembrane domain
Snat_CCMP2548.scaffold41	1464712	augustus_masked-Snat_CCMP2548.scaffold41-abinit-gene-13.8-mRNA-1	1344555	1345040	Yes	QHT81597.1MN739986	hypothetical protein	viral metagenome	No	N/A	N/A	N/A	N/A	N/A
Snat_CCMP2548.scaffold41	1464712	augustus_masked-Snat_CCMP2548.scaffold41-abinit-gene-3.0-mRNA-1	356632	357459	Yes	QBK90325.1MK500477	2OG-Fe(II) oxygenase superfamily protein	Pithovirus LCPAC103	Yes	4.30E-58	PF17652	Glycosyl hydrolase family 81 C-terminal domain	IPR040720	Glycosyl hydrolase family 81 C-terminal domain
Snat_CCMP2548.scaffold41	1464712	augustus_masked-Snat_CCMP2548.scaffold41-abinit-gene-3.1-mRNA-1	359885	361096	Yes	QBK90325.1MK500477	2OG-Fe(II) oxygenase superfamily protein	Pithovirus LCPAC103	Yes	4.30E-58	PF17652	Glycosyl hydrolase family 81 C-terminal domain	IPR040720	Glycosyl hydrolase family 81 C-terminal domain
Snat_CCMP2548.scaffold41	1464712	augustus_masked-Snat_CCMP2548.scaffold41-abinit-gene-3.2-mRNA-1	362342	363610	Yes	QBK90325.1MK500477	2OG-Fe(II) oxygenase superfamily protein	Pithovirus LCPAC103	Yes	4.30E-58	PF17652	Glycosyl hydrolase family 81 C-terminal domain	IPR040720	Glycosyl hydrolase family 81 C-terminal domain
Snat_CCMP2548.scaffold41	1464712	augustus_masked-Snat_CCMP2548.scaffold41-abinit-gene-5.1-mRNA-1	581976	582983	Yes	YP_009052475.1NC_024709	pp1ab	Ball python nidovirus 1	No	N/A	N/A	N/A	N/A	N/A
Snat_CCMP2548.scaffold41	1464712	augustus_masked-Snat_CCMP2548.scaffold41-abinit-gene-6.0-mRNA-1	669144	674014	Yes	AGW27431.1KF418198	polyprotein	Pyrenophora tritici-repentis	Yes	6.60E-14	PF07727	Reverse transcriptase (RNA-dependent DNA polymerase)	IPR013103	Reverse transcriptase RNA-dependent DNA polymerase
Snat_CCMP2548.scaffold41	1464712	augustus_masked-Snat_CCMP2548.scaffold41-abinit-gene-6.1-mRNA-1	674077	676762	No	N/A	N/A	N/A	Yes	1.40E-04	PF00098	Zinc knuckle	IPR001878	Zinc finger CCHC-type
Snat_CCMP2548.scaffold41	1464712	augustus_masked-Snat_CCMP2548.scaffold41-abinit-gene-9.0-mRNA-1	910530	911654	Yes	Q9S7Q2PP124_ARATH	Pentatricopeptide repeat-containing protein At1g74850 chloroplastic	Arabidopsis thaliana	Yes	0.0081 0.11 0.68	PF01535 PF13812	Pentatricopeptide repeat domain PPR repeat	IPR002885	Pentatricopeptide repeat-
Snat_CCMP2548.scaffold46	1419283	augustus_masked-Snat_CCMP2548.scaffold46-abinit-gene-10.0-mRNA-1	1019135	1019713	Yes	QHT99386.1MN740307	hypothetical protein	viral metagenome	Yes	9.00E-21	PF12796	Ankyrin repeats (3 copies)	IPR020683	Ankyrin repeat-containing domain-
Snat_CCMP2548.scaffold46	1419283	augustus_masked-Snat_CCMP2548.scaffold46-abinit-gene-10.1-mRNA-1	1042421	1042930	Yes	AGD92837.1JX885207	hypothetical protein	Megavirus lba	Yes	3.90E-07	PF15140	Domain of unknown function (DUF4573)	IPR027856	Protein of unknown function DUF4573-
Snat_CCMP2548.scaffold46	1419283	augustus_masked-Snat_CCMP2548.scaffold46-abinit-gene-13.3-mRNA-1	1328929	1329900	Yes	Q5I4F9AQP4_NOTAL	Aquaporin-4	Notomys alexis	Yes	3.60E-29	PF00230	Major intrinsic protein	IPR000425	Major intrinsic proteinGO:0015267|GO:0016020|GO:0055085
Snat_CCMP2548.scaffold46	1419283	augustus_masked-Snat_CCMP2548.scaffold46-abinit-gene-2.0-mRNA-1	202380	203423	Yes	Q8Q0U0Y045_METMA	Putative ankyrin repeat protein MM_0045	Methanosarcina mazei (strain ATCC BAA-159 / DSM 3647 / Goe1 / Go1 / JCM 11833 / OCM 88)	Yes	1.50E-07	PF12796	Ankyrin repeats (3 copies)	IPR020683	Ankyrin repeat-containing domain-
Snat_CCMP2548.scaffold46	1419283	augustus_masked-Snat_CCMP2548.scaffold46-abinit-gene-4.9-mRNA-1	486425	486816	Yes	AUF82303.1KY322437	putative cytosine DNA methyltransferase	Tetraselmis virus 1	No	N/A	N/A	N/A	N/A	N/A
Snat_CCMP2548.scaffold46	1419283	augustus_masked-Snat_CCMP2548.scaffold46-abinit-gene-5.1-mRNA-1	537874	539622	Yes	AQY61293.1KX767838	Gag-Pol	Arabidopsis thaliana	Yes	6.50E-11	PF07727	Reverse transcriptase (RNA-dependent DNA polymerase)	IPR013103	Reverse transcriptase RNA-dependent DNA polymerase
Snat_CCMP2548.scaffold46	1419283	augustus_masked-Snat_CCMP2548.scaffold46-abinit-gene-5.3-mRNA-1	587114	587911	Yes	Q2U600BCP1_ASPOR	Protein bcp1	Aspergillus oryzae (strain ATCC 42149 / RIB 40)	Yes	1.40E-32	PF13862	p21-C-terminal region-binding protein	IPR025602	BCP1 family-
Snat_CCMP2548.scaffold46	1419283	augustus_masked-Snat_CCMP2548.scaffold46-abinit-gene-6.2-mRNA-1	603166	609312	Yes	CAC37622.1AJ292423	polyprotein	Arabidopsis thaliana	Yes	1.10E-07	PF07727	Reverse transcriptase (RNA-dependent DNA polymerase)	IPR013103	Reverse transcriptase RNA-dependent DNA polymerase
Snat_CCMP2548.scaffold46	1419283	augustus_masked-Snat_CCMP2548.scaffold46-abinit-gene-6.3-mRNA-1	647127	651767	No	N/A	N/A	N/A	Yes	2.30E-09	PF13091	PLD-like domain	IPR025202	Phospholipase D-like domain-
Snat_CCMP2548.scaffold46	1419283	augustus_masked-Snat_CCMP2548.scaffold46-abinit-gene-6.4-mRNA-1	652199	655636	Yes	ABV45229.1EF666480	unknown	Ascogregarina taiwanensis	No	N/A	N/A	N/A	N/A	N/A
Snat_CCMP2548.scaffold608	434614	augustus_masked-Snat_CCMP2548.scaffold608-abinit-gene-0.1-mRNA-1	22598	23556	Yes	O88419B4GT6_RAT	Beta-1 4-galactosyltransferase 6	Rattus norvegicus	Yes	8.40E-17	PF02709	N-terminal domain of galactosyltransferase	IPR027791	Galactosyltransferase C-terminal
Snat_CCMP2548.scaffold608	434614	augustus_masked-Snat_CCMP2548.scaffold608-abinit-gene-1.1-mRNA-1	166785	167435	Yes	CCQ71356.1HF586477	hypothetical E3 ubiquitin-protein ligase ARI	Cotesia congregata	Yes	113	PF01485	IBR domain	5/2/21	IPR002867IBR domain
Snat_CCMP2548.scaffold608	434614	augustus_masked-Snat_CCMP2548.scaffold608-abinit-gene-2.4-mRNA-1	257150	258601	Yes	P24928RPB1_HUMAN	DNA-directed RNA polymerase II subunit RPB1	Homo sapiens	No	N/A	N/A	N/A	N/A	N/A
Snat_CCMP2548.scaffold608	434614	augustus_masked-Snat_CCMP2548.scaffold608-abinit-gene-3.10-mRNA-1	390792	391187	Yes	QHS84422.1MN738808	hypothetical protein	viral metagenome	Yes	1.10E-08	PF03143	Elongation factor Tu C-terminal domain	IPR004160	Translation elongation factor EFTu/EF1A C-terminal
Snat_CCMP2548.scaffold608	434614	augustus_masked-Snat_CCMP2548.scaffold608-abinit-gene-3.1-mRNA-1	305929	312521	No	N/A	N/A	N/A	Yes	7.60E-06	PF02230	Phospholipase/Carboxylesterase	IPR003140	Phospholipase/carboxylesterase/thioesteraseGO:0016787
Snat_CCMP2548.scaffold608	434614	augustus_masked-Snat_CCMP2548.scaffold608-abinit-gene-3.3-mRNA-1	352414	352767	No	N/A	N/A	N/A	Yes	4.00E-07	PF00230	Major intrinsic protein	IPR000425	Major intrinsic proteinGO:0015267|GO:0016020|GO:0055085
Snat_CCMP2548.scaffold608	434614	augustus_masked-Snat_CCMP2548.scaffold608-abinit-gene-3.4-mRNA-1	355828	357093	Yes	QBK90325.1MK500477	2OG-Fe(II) oxygenase superfamily protein	Pithovirus LCPAC103	Yes	4.30E-58	PF17652	Glycosyl hydrolase family 81 C-terminal domain	IPR040720	Glycosyl hydrolase family 81 C-terminal domain
Snat_CCMP2548.scaffold608	434614	augustus_masked-Snat_CCMP2548.scaffold608-abinit-gene-3.5-mRNA-1	357525	358790	Yes	QBK90325.1MK500477	2OG-Fe(II) oxygenase superfamily protein	Pithovirus LCPAC103	Yes	4.30E-58	PF17652	Glycosyl hydrolase family 81 C-terminal domain	IPR040720	Glycosyl hydrolase family 81 C-terminal domain
Snat_CCMP2548.scaffold608	434614	augustus_masked-Snat_CCMP2548.scaffold608-abinit-gene-3.6-mRNA-1	359252	360580	Yes	QBK90325.1MK500477	2OG-Fe(II) oxygenase superfamily protein	Pithovirus LCPAC103	Yes	4.30E-58	PF17652	Glycosyl hydrolase family 81 C-terminal domain	IPR040720	Glycosyl hydrolase family 81 C-terminal domain
Snat_CCMP2548.scaffold608	434614	augustus_masked-Snat_CCMP2548.scaffold608-abinit-gene-3.7-mRNA-1	361027	362355	Yes	QBK90325.1MK500477	2OG-Fe(II) oxygenase superfamily protein	Pithovirus LCPAC103	Yes	4.30E-58	PF17652	Glycosyl hydrolase family 81 C-terminal domain	IPR040720	Glycosyl hydrolase family 81 C-terminal domain
Snat_CCMP2548.scaffold608	434614	augustus_masked-Snat_CCMP2548.scaffold608-abinit-gene-3.8-mRNA-1	363166	364935	Yes	QFG73903.1MN448274	protein of unknown function DUF285	Megaviridae environmental sample	Yes	228	PF03382	Mycoplasma protein of unknown function	5/2/21	IPR005046Protein of unknown function DUF285
Snat_CCMP2548.scaffold608	434614	augustus_masked-Snat_CCMP2548.scaffold608-abinit-gene-3.9-mRNA-1	389718	390602	Yes	QHS84422.1MN738808	hypothetical protein	viral metagenome	Yes	2.50E-25	PF00009	Elongation factor Tu GTP binding domain	IPR000795	Translational (tr)-type GTP-binding domainGO:0003924|GO:0005525
Snat_CCMP2548.scaffold88	1169768	augustus_masked-Snat_CCMP2548.scaffold88-abinit-gene-10.0-mRNA-1	1081772	1081990	Yes	YP_009165854.1NC_027925	hypothetical protein	Apis mellifera filamentous virus	No	N/A	N/A	N/A	N/A	N/A
Snat_CCMP2548.scaffold88	1169768	augustus_masked-Snat_CCMP2548.scaffold88-abinit-gene-3.1-mRNA-1	329299	329745	Yes	QBK90325.1MK500477	2OG-Fe(II) oxygenase superfamily protein	Pithovirus LCPAC103	Yes	4.30E-58	PF17652	Glycosyl hydrolase family 81 C-terminal domain	IPR040720	Glycosyl hydrolase family 81 C-terminal domain
Snat_CCMP2548.scaffold88	1169768	augustus_masked-Snat_CCMP2548.scaffold88-abinit-gene-5.1-mRNA-1	522642	523727	Yes	Q8IWF2FXRD2_HUMAN	FAD-dependent oxidoreductase domain-containing protein 2	Homo sapiens	No	N/A	N/A	N/A	N/A	N/A
Snat_CCMP2548.scaffold88	1169768	augustus_masked-Snat_CCMP2548.scaffold88-abinit-gene-7.1-mRNA-1	708158	709147	Yes	QBK90325.1MK500477	2OG-Fe(II) oxygenase superfamily protein	Pithovirus LCPAC103	Yes	4.30E-58	PF17652	Glycosyl hydrolase family 81 C-terminal domain	IPR040720	Glycosyl hydrolase family 81 C-terminal domain
Snat_CCMP2548.scaffold88	1169768	augustus_masked-Snat_CCMP2548.scaffold88-abinit-gene-7.3-mRNA-1	732008	733309	Yes	Q6DFA8GLD2B_XENLA	Poly(A) RNA polymerase GLD2-B	Xenopus laevis	No	N/A	N/A	N/A	N/A	N/A
Snat_CCMP2548.scaffold88	1169768	augustus_masked-Snat_CCMP2548.scaffold88-abinit-gene-8.1-mRNA-1	820266	820619	No	N/A	N/A	N/A	Yes	1.80E-13	PF00644	Poly(ADP-ribose) polymerase catalytic domain	IPR012317	Poly(ADP-ribose) polymerase catalytic domain
Snat_CCMP2548.scaffold88	1169768	augustus_masked-Snat_CCMP2548.scaffold88-abinit-gene-8.2-mRNA-1	857311	859515	No	N/A	N/A	N/A	Yes	4.50E-09	PF08373	RAP domain	IPR013584	RAP domain-
Snat_CCMP2548.scaffold88	1169768	augustus_masked-Snat_CCMP2548.scaffold88-abinit-gene-9.1-mRNA-1	921975	924915	Yes	Q9LYS2AB10C_ARATH	ABC tran	Arabidopsis thaliana	Yes	7.00E-15	PF00005	ABC transporter	IPR003439	ABC transporter-likeGO:0005524
Snat_CCMP2548.scaffold88	1169768	augustus_masked-Snat_CCMP2548.scaffold88-abinit-gene-9.2-mRNA-1	940075	940830	No	N/A	N/A	N/A	Yes	1.50E-11	PF01593	Flavin containing amine oxidoreductase	IPR002937	Amine oxidaseGO:0016491|GO:0055114
Snat_CCMP2548.scaffold97	1148663	augustus_masked-Snat_CCMP2548.scaffold97-abinit-gene-4.0-mRNA-1	405541	407353	Yes	ARF10376.1KY684103	hypothetical protein	Hokovirus HKV1	No	N/A	N/A	N/A	N/A	N/A
Snat_CCMP2548.scaffold97	1148663	augustus_masked-Snat_CCMP2548.scaffold97-abinit-gene-5.0-mRNA-1	557660	562658	Yes	ACN78980.1FJ225395	copia-type polyprotein	Glycine max	Yes	2.60E-15	PF07727	Reverse transcriptase (RNA-dependent DNA polymerase)	IPR013103	Reverse transcriptase RNA-dependent DNA polymerase
Snat_CCMP2548.scaffold97	1148663	augustus_masked-Snat_CCMP2548.scaffold97-abinit-gene-9.1-mRNA-1	891316	892357	Yes	QBK90325.1MK500477	2OG-Fe(II) oxygenase superfamily protein	Pithovirus LCPAC103	Yes	4.30E-58	PF17652	Glycosyl hydrolase family 81 C-terminal domain	IPR040720	Glycosyl hydrolase family 81 C-terminal domain
Snec_CCMP2469.scaffold12052	16566	augustus_masked-Snec_CCMP2469.scaffold12052-abinit-gene-0.0-mRNA-1	7519	9282	Yes	YP_009342067.1NC_033422	RNA-dependent RNA polymerase	Wenzhou weivirus-like virus 1	No	N/A	N/A	N/A	N/A	N/A
Snec_CCMP2469.scaffold19669	11805	augustus_masked-Snec_CCMP2469.scaffold19669-abinit-gene-0.0-mRNA-1	6276	8009	Yes	YP_009342067.1NC_033422	RNA-dependent RNA polymerase	Wenzhou weivirus-like virus 1	No	N/A	N/A	N/A	N/A	N/A
Snec_CCMP2469.scaffold2078	36708	augustus_masked-Snec_CCMP2469.scaffold2078-abinit-gene-0.0-mRNA-1	1364	2617	Yes	YP_009342067.1NC_033422	RNA-dependent RNA polymerase	Wenzhou weivirus-like virus 1	No	N/A	N/A	N/A	N/A	N/A
Snec_CCMP2469.scaffold30093	8049	augustus_masked-Snec_CCMP2469.scaffold30093-abinit-gene-0.0-mRNA-1	7672	8010	Yes	APG78099.1KX884013	RNA-dependent RNA polymerase	Beihai weivirus-like virus 10	No	N/A	N/A	N/A	N/A	N/A
Snec_CCMP2469.scaffold5477	24828	augustus_masked-Snec_CCMP2469.scaffold5477-abinit-gene-0.1-mRNA-1	8158	8634	Yes	YP_009342067.1NC_033422	RNA-dependent RNA polymerase	Wenzhou weivirus-like virus 1	No	N/A	N/A	N/A	N/A	N/A
Snec_CCMP2469.scaffold56083	3154	augustus_masked-Snec_CCMP2469.scaffold56083-abinit-gene-0.0-mRNA-1	2490	2987	Yes	AOS87317.1KX787934	putative major capsid protein	Symbiodinium +ssRNA virus TR74740 c13_g1_i2	No	N/A	N/A	N/A	N/A	N/A
Stri_CCMP2592.scaffold118	1351981	augustus_masked-Stri_CCMP2592.scaffold118-abinit-gene-1.0-mRNA-1	91721	92323	Yes	QBK90325.1MK500477	2OG-Fe(II) oxygenase superfamily protein	Pithovirus LCPAC103	Yes	4.30E-58	PF17652	Glycosyl hydrolase family 81 C-terminal domain	IPR040720	Glycosyl hydrolase family 81 C-terminal domain
Stri_CCMP2592.scaffold118	1351981	augustus_masked-Stri_CCMP2592.scaffold118-abinit-gene-1.2-mRNA-1	106204	106737	Yes	O95714HERC2_HUMAN	E3 ubiquitin-protein ligase HERC2	Homo sapiens	Yes	1.0E-5 5.4E-8	PF00415	Regulator of chromosome condensation (RCC1) repeat	IPR000408	Regulator of chromosome condensation RCC1
Stri_CCMP2592.scaffold118	1351981	augustus_masked-Stri_CCMP2592.scaffold118-abinit-gene-1.5-mRNA-1	138474	148051	Yes	ADB85424.1GQ252887	putative retrotransposon protein	Phyllostachys edulis	No	N/A	N/A	N/A	N/A	N/A
Stri_CCMP2592.scaffold118	1351981	augustus_masked-Stri_CCMP2592.scaffold118-abinit-gene-2.12-mRNA-1	267564	268700	No	N/A	N/A	N/A	Yes	3.10E-14	PF13424	Tetratricopeptide repeat	-	-
Stri_CCMP2592.scaffold118	1351981	augustus_masked-Stri_CCMP2592.scaffold118-abinit-gene-2.8-mRNA-1	192778	196016	Yes	Q8NHS0DNJB8_HUMAN	DnaJ homolog subfamily B member 8	Homo sapiens	Yes	6.10E-17	PF00226	DnaJ domain	IPR001623	DnaJ domain-
Stri_CCMP2592.scaffold118	1351981	augustus_masked-Stri_CCMP2592.scaffold118-abinit-gene-4.0-mRNA-1	455419	455901	Yes	QBK90325.1MK500477	2OG-Fe(II) oxygenase superfamily protein	Pithovirus LCPAC103	Yes	4.30E-58	PF17652	Glycosyl hydrolase family 81 C-terminal domain	IPR040720	Glycosyl hydrolase family 81 C-terminal domain
Stri_CCMP2592.scaffold118	1351981	augustus_masked-Stri_CCMP2592.scaffold118-abinit-gene-6.1-mRNA-1	599742	601028	Yes	QHT85581.1MN740043	hypothetical protein	viral metagenome	Yes	1.20E-18	PF13604	AAA domain	-	-
Stri_CCMP2592.scaffold118	1351981	augustus_masked-Stri_CCMP2592.scaffold118-abinit-gene-8.0-mRNA-1	809773	810366	Yes	QBK87204.1MK500345	ankyrin repeat protein	Marseillevirus LCMAC201	Yes	7.90E-13	PF12796	Ankyrin repeats (3 copies)	IPR020683	Ankyrin repeat-containing domain-
Stri_CCMP2592.scaffold127	1308082	augustus_masked-Stri_CCMP2592.scaffold127-abinit-gene-11.0-mRNA-1	1102737	1103711	No	N/A	N/A	N/A	Yes	2.90E-08	PF01498	Transposase	IPR002492	Transposase Tc1-like
Stri_CCMP2592.scaffold127	1308082	augustus_masked-Stri_CCMP2592.scaffold127-abinit-gene-11.1-mRNA-1	1107292	1108266	No	N/A	N/A	N/A	Yes	2.90E-08	PF01498	Transposase	IPR002492	Transposase Tc1-like
Stri_CCMP2592.scaffold127	1308082	augustus_masked-Stri_CCMP2592.scaffold127-abinit-gene-11.2-mRNA-1	1113206	1114413	No	N/A	N/A	N/A	Yes	3.40E-08	PF01498	Transposase	IPR002492	Transposase Tc1-like
Stri_CCMP2592.scaffold127	1308082	augustus_masked-Stri_CCMP2592.scaffold127-abinit-gene-11.3-mRNA-1	1117993	1118967	No	N/A	N/A	N/A	Yes	2.90E-08	PF01498	Transposase	IPR002492	Transposase Tc1-like
Stri_CCMP2592.scaffold127	1308082	augustus_masked-Stri_CCMP2592.scaffold127-abinit-gene-12.1-mRNA-1	1231588	1234438	Yes	AAZ28936.1DQ097839	polyprotein	Phanerochaete chrysosporium RP-78	Yes	3.00E-12	PF07727	Reverse transcriptase (RNA-dependent DNA polymerase)	IPR013103	Reverse transcriptase RNA-dependent DNA polymerase
Stri_CCMP2592.scaffold127	1308082	augustus_masked-Stri_CCMP2592.scaffold127-abinit-gene-1.3-mRNA-1	168516	169283	Yes	QHT37774.1MN738820	hypothetical protein	viral metagenome	Yes	5.70E-15	PF12796	Ankyrin repeats (3 copies)	IPR020683	Ankyrin repeat-containing domain-
Stri_CCMP2592.scaffold127	1308082	augustus_masked-Stri_CCMP2592.scaffold127-abinit-gene-2.2-mRNA-1	237111	238601	Yes	P16157ANK1_HUMAN	Ankyrin-1	Homo sapiens	Yes	1.1E-11 1.7E-12 2.2E-17 8.9E-18	PF12796	Ankyrin repeats (3 copies)	IPR020683	Ankyrin repeat-containing domain-
Stri_CCMP2592.scaffold127	1308082	augustus_masked-Stri_CCMP2592.scaffold127-abinit-gene-4.0-mRNA-1	471020	473310	Yes	P16157ANK1_HUMAN	Ankyrin-1	Homo sapiens	Yes	9.70E-16	PF12796	Ankyrin repeats (3 copies)	IPR020683	Ankyrin repeat-containing domain-
Stri_CCMP2592.scaffold127	1308082	augustus_masked-Stri_CCMP2592.scaffold127-abinit-gene-5.2-mRNA-1	552344	552796	Yes	QHT75758.1MN739882	hypothetical protein	viral metagenome	No	N/A	N/A	N/A	N/A	N/A
Stri_CCMP2592.scaffold127	1308082	augustus_masked-Stri_CCMP2592.scaffold127-abinit-gene-8.0-mRNA-1	785391	793971	No	N/A	N/A	N/A	Yes	8.20E-11	PF07727	Reverse transcriptase (RNA-dependent DNA polymerase)	IPR013103	Reverse transcriptase RNA-dependent DNA polymerase
Stri_CCMP2592.scaffold131	1289905	augustus_masked-Stri_CCMP2592.scaffold131-abinit-gene-0.2-mRNA-1	66495	68189	Yes	Q7ZV90PIF1_DANRE	ATP-dependent DNA helicase PIF1	Danio rerio	No	N/A	N/A	N/A	N/A	N/A
Stri_CCMP2592.scaffold131	1289905	augustus_masked-Stri_CCMP2592.scaffold131-abinit-gene-10.1-mRNA-1	1064776	1068698	No	N/A	N/A	N/A	Yes	8.60E-06	PF02338	OTU-like cysteine protease	IPR003323	OTU domain-
Stri_CCMP2592.scaffold131	1289905	augustus_masked-Stri_CCMP2592.scaffold131-abinit-gene-11.1-mRNA-1	1276479	1282252	Yes	AHF58602.1KF743144	polyprotein	Chondrus crispus	Yes	8.50E-14	PF07727	Reverse transcriptase (RNA-dependent DNA polymerase)	IPR013103	Reverse transcriptase RNA-dependent DNA polymerase
Stri_CCMP2592.scaffold131	1289905	augustus_masked-Stri_CCMP2592.scaffold131-abinit-gene-6.0-mRNA-1	603097	603861	No	N/A	N/A	N/A	Yes	1.60E-11	PF00145	C-5 cytosine-specific DNA methylase	IPR001525	C-5 cytosine methyltransferaseGO:0008168
Stri_CCMP2592.scaffold131	1289905	augustus_masked-Stri_CCMP2592.scaffold131-abinit-gene-8.0-mRNA-1	858243	865380	Yes	ACA60906.1EU432495	gag-pol polyprotein	Phaeodactylum tricornutum	Yes	1.00E-07	PF07727	Reverse transcriptase (RNA-dependent DNA polymerase)	IPR013103	Reverse transcriptase RNA-dependent DNA polymerase
Stri_CCMP2592.scaffold151	1246346	augustus_masked-Stri_CCMP2592.scaffold151-abinit-gene-10.0-mRNA-1	991561	999063	No	N/A	N/A	N/A	Yes	1509	PF01885	RNA 2'-phosphotransferase	5/2/21	IPR002745Phosphotransferase KptA/Tpt1
Stri_CCMP2592.scaffold151	1246346	augustus_masked-Stri_CCMP2592.scaffold151-abinit-gene-10.1-mRNA-1	1000967	1002216	Yes	ARF10376.1KY684103	hypothetical protein	Hokovirus HKV1	No	N/A	N/A	N/A	N/A	N/A
Stri_CCMP2592.scaffold151	1246346	augustus_masked-Stri_CCMP2592.scaffold151-abinit-gene-1.0-mRNA-1	113056	120105	Yes	AAK51235.1AF287471	polyprotein	Arabidopsis thaliana	No	N/A	N/A	N/A	N/A	N/A
Stri_CCMP2592.scaffold151	1246346	augustus_masked-Stri_CCMP2592.scaffold151-abinit-gene-6.12-mRNA-1	678410	685947	No	N/A	N/A	N/A	Yes	1651	PF01885	RNA 2'-phosphotransferase	5/2/21	IPR002745Phosphotransferase KptA/Tpt1
Stri_CCMP2592.scaffold151	1246346	augustus_masked-Stri_CCMP2592.scaffold151-abinit-gene-6.2-mRNA-1	624943	633576	Yes	ABG66535.1DQ645744	reverse transcriptase	Phytophthora ramorum	Yes	2.10E-08	PF17917	RNase H-like domain found in reverse transcriptase	IPR041373	Reverse transcriptase RNase H-like domain
Stri_CCMP2592.scaffold151	1246346	augustus_masked-Stri_CCMP2592.scaffold151-abinit-gene-6.5-mRNA-1	641573	642118	No	N/A	N/A	N/A	Yes	3.20E-08	PF13091	PLD-like domain	IPR025202	Phospholipase D-like domain-
Stri_CCMP2592.scaffold151	1246346	augustus_masked-Stri_CCMP2592.scaffold151-abinit-gene-9.3-mRNA-1	928059	931919	Yes	AHF58602.1KF743144	polyprotein	Chondrus crispus	Yes	2.80E-12	PF07727	Reverse transcriptase (RNA-dependent DNA polymerase)	IPR013103	Reverse transcriptase RNA-dependent DNA polymerase
Stri_CCMP2592.scaffold151	1246346	augustus_masked-Stri_CCMP2592.scaffold151-abinit-gene-9.4-mRNA-1	963414	973103	Yes	ADB85424.1GQ252887	putative retrotransposon protein	Phyllostachys edulis	No	N/A	N/A	N/A	N/A	N/A
Stri_CCMP2592.scaffold151	1246346	augustus_masked-Stri_CCMP2592.scaffold151-abinit-gene-9.9-mRNA-1	907908	914225	Yes	ADO33890.1HQ113946	polyprotein	Pyrenophora tritici-repentis	Yes	5.00E-15	PF07727	Reverse transcriptase (RNA-dependent DNA polymerase)	IPR013103	Reverse transcriptase RNA-dependent DNA polymerase
Stri_CCMP2592.scaffold1627	154276	augustus_masked-Stri_CCMP2592.scaffold1627-abinit-gene-0.0-mRNA-1	87489	87842	No	N/A	N/A	N/A	Yes	3.70E-09	PF02295	Adenosine deaminase z-alpha domain	IPR042371	Z-alpha domain-
Stri_CCMP2592.scaffold1627	154276	augustus_masked-Stri_CCMP2592.scaffold1627-abinit-gene-0.3-mRNA-1	107508	115010	No	N/A	N/A	N/A	Yes	1809	PF01885	RNA 2'-phosphotransferase	5/2/21	IPR002745Phosphotransferase KptA/Tpt1
Stri_CCMP2592.scaffold227	1005330	augustus_masked-Stri_CCMP2592.scaffold227-abinit-gene-1.0-mRNA-1	101603	102859	No	N/A	N/A	N/A	Yes	8.10E-05	PF00098	Zinc knuckle	IPR001878	Zinc finger CCHC-type
Stri_CCMP2592.scaffold227	1005330	augustus_masked-Stri_CCMP2592.scaffold227-abinit-gene-2.1-mRNA-1	268254	272912	Yes	QHS80988.1MN740728	hypothetical protein	viral metagenome	Yes	1.40E-17	PF13604	AAA domain	-	-
Stri_CCMP2592.scaffold227	1005330	augustus_masked-Stri_CCMP2592.scaffold227-abinit-gene-5.3-mRNA-1	588769	589167	Yes	QBK90325.1MK500477	2OG-Fe(II) oxygenase superfamily protein	Pithovirus LCPAC103	Yes	4.30E-58	PF17652	Glycosyl hydrolase family 81 C-terminal domain	IPR040720	Glycosyl hydrolase family 81 C-terminal domain
Stri_CCMP2592.scaffold227	1005330	augustus_masked-Stri_CCMP2592.scaffold227-abinit-gene-5.5-mRNA-1	555150	556703	No	N/A	N/A	N/A	Yes	69	PF01825	GPCR proteolysis site	T	05-02-2021IPR000203
Stri_CCMP2592.scaffold227	1005330	augustus_masked-Stri_CCMP2592.scaffold227-abinit-gene-8.0-mRNA-1	821868	827812	Yes	AAC02672.1AF039376	polyprotein	Arabidopsis arenosa	Yes	2.50E-11	PF07727	Reverse transcriptase (RNA-dependent DNA polymerase)	IPR013103	Reverse transcriptase RNA-dependent DNA polymerase
Stri_CCMP2592.scaffold238	989202	augustus_masked-Stri_CCMP2592.scaffold238-abinit-gene-0.1-mRNA-1	3927	10752	Yes	ADB85424.1GQ252887	putative retrotransposon protein	Phyllostachys edulis	No	N/A	N/A	N/A	N/A	N/A
Stri_CCMP2592.scaffold238	989202	augustus_masked-Stri_CCMP2592.scaffold238-abinit-gene-0.2-mRNA-1	10955	22015	No	N/A	N/A	N/A	Yes	2281	PF01885	RNA 2'-phosphotransferase	5/2/21	IPR002745Phosphotransferase KptA/Tpt1
Stri_CCMP2592.scaffold238	989202	augustus_masked-Stri_CCMP2592.scaffold238-abinit-gene-0.3-mRNA-1	80848	81696	Yes	QFG74749.1MN448290	regulator of chromosome condensation repeat	Megaviridae environmental sample	No	N/A	N/A	N/A	N/A	N/A
Stri_CCMP2592.scaffold238	989202	augustus_masked-Stri_CCMP2592.scaffold238-abinit-gene-1.0-mRNA-1	146594	147430	Yes	QHT38681.1MN738833	hypothetical protein	viral metagenome	No	N/A	N/A	N/A	N/A	N/A
Stri_CCMP2592.scaffold238	989202	augustus_masked-Stri_CCMP2592.scaffold238-abinit-gene-2.0-mRNA-1	199333	200196	Yes	QFG74749.1MN448290	regulator of chromosome condensation repeat	Megaviridae environmental sample	No	N/A	N/A	N/A	N/A	N/A
Stri_CCMP2592.scaffold238	989202	augustus_masked-Stri_CCMP2592.scaffold238-abinit-gene-7.1-mRNA-1	687062	695300	Yes	ADB85424.1GQ252887	putative retrotransposon protein	Phyllostachys edulis	No	N/A	N/A	N/A	N/A	N/A
Stri_CCMP2592.scaffold238	989202	augustus_masked-Stri_CCMP2592.scaffold238-abinit-gene-8.3-mRNA-1	975486	989130	Yes	ADB85424.1GQ252887	putative retrotransposon protein	Phyllostachys edulis	No	N/A	N/A	N/A	N/A	N/A
Stri_CCMP2592.scaffold265	930735	augustus_masked-Stri_CCMP2592.scaffold265-abinit-gene-3.1-mRNA-1	322392	323896	No	N/A	N/A	N/A	Yes	3.50E-04	PF00098	Zinc knuckle	IPR001878	Zinc finger CCHC-type
Stri_CCMP2592.scaffold281	906263	augustus_masked-Stri_CCMP2592.scaffold281-abinit-gene-0.1-mRNA-1	32640	36570	No	N/A	N/A	N/A	Yes	770	PF01885	RNA 2'-phosphotransferase	5/2/21	IPR002745Phosphotransferase KptA/Tpt1
Stri_CCMP2592.scaffold281	906263	augustus_masked-Stri_CCMP2592.scaffold281-abinit-gene-0.2-mRNA-1	40196	42003	Yes	BAK41512.1AB605840	C-end truncated polyprotein	Arabidopsis thaliana	No	N/A	N/A	N/A	N/A	N/A
Stri_CCMP2592.scaffold281	906263	augustus_masked-Stri_CCMP2592.scaffold281-abinit-gene-5.0-mRNA-1	492730	494096	Yes	P25927BIGA_SALTY	Putative surface-exposed virulence protein BigA	Salmonella typhimurium (strain LT2 / SGSC1412 / ATCC 700720)	No	N/A	N/A	N/A	N/A	N/A
Stri_CCMP2592.scaffold281	906263	augustus_masked-Stri_CCMP2592.scaffold281-abinit-gene-8.7-mRNA-1	825849	833928	Yes	ADB85424.1GQ252887	putative retrotransposon protein	Phyllostachys edulis	No	N/A	N/A	N/A	N/A	N/A
Stri_CCMP2592.scaffold50	1827377	augustus_masked-Stri_CCMP2592.scaffold50-abinit-gene-13.0-mRNA-1	1357123	1360772	Yes	AAZ28935.1DQ097838	polyprotein	Phanerochaete chrysosporium RP-78	No	N/A	N/A	N/A	N/A	N/A
Stri_CCMP2592.scaffold50	1827377	augustus_masked-Stri_CCMP2592.scaffold50-abinit-gene-16.1-mRNA-1	1612006	1612932	Yes	ARF10376.1KY684103	hypothetical protein	Hokovirus HKV1	No	N/A	N/A	N/A	N/A	N/A
Stri_CCMP2592.scaffold50	1827377	augustus_masked-Stri_CCMP2592.scaffold50-abinit-gene-16.7-mRNA-1	1658125	1660079	Yes	ABH07409.1DQ482460	putative pol polyprotein	Brassica oleracea var. botrytis	Yes	8.80E-19	PF07727	Reverse transcriptase (RNA-dependent DNA polymerase)	IPR013103	Reverse transcriptase RNA-dependent DNA polymerase
Stri_CCMP2592.scaffold50	1827377	augustus_masked-Stri_CCMP2592.scaffold50-abinit-gene-3.5-mRNA-1	367234	367970	Yes	A3KMV1SHKB1_BOVIN	SH3KBP1-binding protein 1	Bos taurus	Yes	4.60E-20	PF02214	BTB/POZ domain	IPR003131	Potassium channel tetramerisation-type BTB domainGO:0051260
Stri_CCMP2592.scaffold50	1827377	augustus_masked-Stri_CCMP2592.scaffold50-abinit-gene-3.6-mRNA-1	375723	376274	Yes	Q7JP68KAPC2_CAEEL	cAMP-dependent protein kinase catalytic subunit-like	Caenorhabditis elegans	Yes	1.50E-15	PF00069	Protein kinase domain	IPR000719	Protein kinase domainGO:0004672|GO:0005524|GO:0006468
Stri_CCMP2592.scaffold50	1827377	augustus_masked-Stri_CCMP2592.scaffold50-abinit-gene-6.16-mRNA-1	665527	667316	Yes	B3EWZ6MLRP2_ACRMI	MAM and LDL-receptor class A domain-containing protein 2 (Fragment)	Acropora millepora	Yes	390	PF00629	MAM domain	5/2/21	IPR000998MAM domain
Stri_CCMP2592.scaffold50	1827377	augustus_masked-Stri_CCMP2592.scaffold50-abinit-gene-6.18-mRNA-1	685369	686796	Yes	AHF58602.1KF743144	polyprotein	Chondrus crispus	No	N/A	N/A	N/A	N/A	N/A
Stri_CCMP2592.scaffold50	1827377	augustus_masked-Stri_CCMP2592.scaffold50-abinit-gene-7.0-mRNA-1	697334	699736	Yes	CAX83694.1FN356206	Gap-Pol polyprotein	Schistosoma japonicum	No	N/A	N/A	N/A	N/A	N/A
Stri_CCMP2592.scaffold50	1827377	augustus_masked-Stri_CCMP2592.scaffold50-abinit-gene-7.3-mRNA-1	700462	703393	No	N/A	N/A	N/A	Yes	6.90E-07	PF00098	Zinc knuckle	IPR001878	Zinc finger CCHC-type
Stri_CCMP2592.scaffold50	1827377	augustus_masked-Stri_CCMP2592.scaffold50-abinit-gene-7.6-mRNA-1	763385	781580	Yes	ADB85424.1GQ252887	putative retrotransposon protein	Phyllostachys edulis	No	N/A	N/A	N/A	N/A	N/A
Stri_CCMP2592.scaffold50	1827377	augustus_masked-Stri_CCMP2592.scaffold50-abinit-gene-8.8-mRNA-1	838154	845637	Yes	ADB85424.1GQ252887	putative retrotransposon protein	Phyllostachys edulis	No	N/A	N/A	N/A	N/A	N/A
Stri_CCMP2592.scaffold53	1795929	augustus_masked-Stri_CCMP2592.scaffold53-abinit-gene-10.1-mRNA-1	994742	995527	No	N/A	N/A	N/A	Yes	1.80E-11	PF00145	C-5 cytosine-specific DNA methylase	IPR001525	C-5 cytosine methyltransferaseGO:0008168
Stri_CCMP2592.scaffold53	1795929	augustus_masked-Stri_CCMP2592.scaffold53-abinit-gene-1.1-mRNA-1	146711	147907	No	N/A	N/A	N/A	Yes	4.40E-07	PF00642	Zinc finger C-x8-C-x5-C-x3-H type (and similar)	IPR000571	Zinc finger CCCH-type
Stri_CCMP2592.scaffold53	1795929	augustus_masked-Stri_CCMP2592.scaffold53-abinit-gene-12.1-mRNA-1	1214355	1221234	Yes	ADB85424.1GQ252887	putative retrotransposon protein	Phyllostachys edulis	No	N/A	N/A	N/A	N/A	N/A
Stri_CCMP2592.scaffold53	1795929	augustus_masked-Stri_CCMP2592.scaffold53-abinit-gene-12.2-mRNA-1	1221732	1229529	No	N/A	N/A	N/A	Yes	1441	PF01885	RNA 2'-phosphotransferase	5/2/21	IPR002745Phosphotransferase KptA/Tpt1
Stri_CCMP2592.scaffold53	1795929	augustus_masked-Stri_CCMP2592.scaffold53-abinit-gene-13.3-mRNA-1	1341790	1342415	Yes	QFG74856.1MN448295	hypothetical protein	Megaviridae environmental sample	Yes	3.80E-05	PF12705	PD-(D/E)XK nuclease superfamily	IPR038726	PD-(D/E)XK endonuclease-like domain AddAB-type
Stri_CCMP2592.scaffold53	1795929	augustus_masked-Stri_CCMP2592.scaffold53-abinit-gene-2.1-mRNA-1	243212	246002	Yes	AAM34208.1AF503912	polyprotein	Danio rerio	No	N/A	N/A	N/A	N/A	N/A
Stri_CCMP2592.scaffold53	1795929	augustus_masked-Stri_CCMP2592.scaffold53-abinit-gene-5.7-mRNA-1	588190	588636	Yes	QHT87030.1MN740080	hypothetical protein	viral metagenome	Yes	1.90E-06	PF01391	Collagen triple helix repeat (20 copies)	IPR008160	Collagen triple helix repeat-
Stri_CCMP2592.scaffold53	1795929	augustus_masked-Stri_CCMP2592.scaffold53-abinit-gene-8.0-mRNA-1	823916	825538	Yes	YP_003970160.1NC_014637	hypothetical protein	Cafeteria roenbergensis virus BV-PW1	Yes	7.60E-13	PF05725	FNIP Repeat	IPR008615	FNIP-
Stri_CCMP2592.scaffold56	1767994	augustus_masked-Stri_CCMP2592.scaffold56-abinit-gene-0.3-mRNA-1	55791	57218	Yes	QBK90325.1MK500477	2OG-Fe(II) oxygenase superfamily protein	Pithovirus LCPAC103	Yes	4.30E-58	PF17652	Glycosyl hydrolase family 81 C-terminal domain	IPR040720	Glycosyl hydrolase family 81 C-terminal domain
Stri_CCMP2592.scaffold56	1767994	augustus_masked-Stri_CCMP2592.scaffold56-abinit-gene-10.1-mRNA-1	1011865	1013229	Yes	Q539E5APX1_HYDVD	Putative ascorbate peroxidase	Hydra viridissima	Yes	2.10E-18	PF00141	Peroxidase	IPR002016	Haem peroxidaseGO:0004601|GO:0006979|GO:0020037|GO:0055114
Stri_CCMP2592.scaffold56	1767994	augustus_masked-Stri_CCMP2592.scaffold56-abinit-gene-12.7-mRNA-1	1238560	1238781	Yes	QBK90325.1MK500477	2OG-Fe(II) oxygenase superfamily protein	Pithovirus LCPAC103	Yes	4.30E-58	PF17652	Glycosyl hydrolase family 81 C-terminal domain	IPR040720	Glycosyl hydrolase family 81 C-terminal domain
Stri_CCMP2592.scaffold56	1767994	augustus_masked-Stri_CCMP2592.scaffold56-abinit-gene-12.8-mRNA-1	1275519	1276535	Yes	P09889PPA5_PIG	Tartrate-resistant acid pho	Sus scrofa	Yes	7.50E-06	PF00149	Calcineurin-like phosphoesterase	IPR004843	Calcineurin-like phosphoesterase domain ApaH type
Stri_CCMP2592.scaffold56	1767994	augustus_masked-Stri_CCMP2592.scaffold56-abinit-gene-12.9-mRNA-1	1279112	1280546	Yes	P09889PPA5_PIG	Tartrate-resistant acid pho	Sus scrofa	Yes	1.30E-05	PF00149	Calcineurin-like phosphoesterase	IPR004843	Calcineurin-like phosphoesterase domain ApaH type
Stri_CCMP2592.scaffold56	1767994	augustus_masked-Stri_CCMP2592.scaffold56-abinit-gene-16.3-mRNA-1	1732238	1737585	Yes	AAO73527.1AY205611	gag-pol polyprotein	Glycine max	Yes	2.30E-09	PF07727	Reverse transcriptase (RNA-dependent DNA polymerase)	IPR013103	Reverse transcriptase RNA-dependent DNA polymerase
Stri_CCMP2592.scaffold56	1767994	augustus_masked-Stri_CCMP2592.scaffold56-abinit-gene-16.6-mRNA-1	1624922	1625796	Yes	Q8PQK3NPD_XANAC	NAD-dependent protein deacetylase	Xanthomonas axonopodis pv. citri (strain 306)	Yes	2.00E-09	PF02146	Sir2 family	IPR003000	Sirtuin familyGO:0070403
Stri_CCMP2592.scaffold56	1767994	augustus_masked-Stri_CCMP2592.scaffold56-abinit-gene-3.0-mRNA-1	370579	371008	Yes	AAK14815.1AY027869	polyprotein	Schistosoma japonicum	No	N/A	N/A	N/A	N/A	N/A
Stri_CCMP2592.scaffold56	1767994	augustus_masked-Stri_CCMP2592.scaffold56-abinit-gene-4.3-mRNA-1	454542	455480	No	N/A	N/A	N/A	Yes	1.20E-07	PF00059	Lectin C-type domain	IPR001304	C-type lectin-like-
Stri_CCMP2592.scaffold56	1767994	augustus_masked-Stri_CCMP2592.scaffold56-abinit-gene-4.4-mRNA-1	465468	466121	No	N/A	N/A	N/A	Yes	1.50E-14	PF01490	Transmembrane amino acid transporter protein	IPR013057	Amino acid transporter transmembrane domain
Stri_CCMP2592.scaffold56	1767994	augustus_masked-Stri_CCMP2592.scaffold56-abinit-gene-5.3-mRNA-1	526205	527188	Yes	AAL66754.1AF464738	putative copia-like retrotransposon Hopscotch	Zea mays	Yes	3.40E-12	PF07727	Reverse transcriptase (RNA-dependent DNA polymerase)	IPR013103	Reverse transcriptase RNA-dependent DNA polymerase
Stri_CCMP2592.scaffold56	1767994	augustus_masked-Stri_CCMP2592.scaffold56-abinit-gene-6.1-mRNA-1	628768	630025	Yes	QBK90325.1MK500477	2OG-Fe(II) oxygenase superfamily protein	Pithovirus LCPAC103	Yes	4.30E-58	PF17652	Glycosyl hydrolase family 81 C-terminal domain	IPR040720	Glycosyl hydrolase family 81 C-terminal domain
Stri_CCMP2592.scaffold740	468515	augustus_masked-Stri_CCMP2592.scaffold740-abinit-gene-0.0-mRNA-1	73670	76370	No	N/A	N/A	N/A	Yes	364	PF01885	RNA 2'-phosphotransferase	5/2/21	IPR002745Phosphotransferase KptA/Tpt1
Stri_CCMP2592.scaffold740	468515	augustus_masked-Stri_CCMP2592.scaffold740-abinit-gene-1.2-mRNA-1	101244	104755	Yes	BAK41512.1AB605840	C-end truncated polyprotein	Arabidopsis thaliana	No	N/A	N/A	N/A	N/A	N/A
Stri_CCMP2592.scaffold740	468515	augustus_masked-Stri_CCMP2592.scaffold740-abinit-gene-1.5-mRNA-1	151065	156493	Yes	BAE99183.1AK227137	putative retroelement pol polyprotein	Arabidopsis thaliana	Yes	7.00E-13	PF07727	Reverse transcriptase (RNA-dependent DNA polymerase)	IPR013103	Reverse transcriptase RNA-dependent DNA polymerase
Stri_CCMP2592.scaffold740	468515	augustus_masked-Stri_CCMP2592.scaffold740-abinit-gene-3.3-mRNA-1	394790	396601	Yes	ARF10376.1KY684103	hypothetical protein	Hokovirus HKV1	No	N/A	N/A	N/A	N/A	N/A
Stri_CCMP2592.scaffold80	1570823	augustus_masked-Stri_CCMP2592.scaffold80-abinit-gene-11.1-mRNA-1	1135875	1139126	Yes	BAK41512.1AB605840	C-end truncated polyprotein	Arabidopsis thaliana	No	N/A	N/A	N/A	N/A	N/A
Stri_CCMP2592.scaffold80	1570823	augustus_masked-Stri_CCMP2592.scaffold80-abinit-gene-1.1-mRNA-1	119039	119827	Yes	Q54UG3Y1095_DICDI	UPF0746 protein DDB_G0281095	Dictyostelium discoideum	No	N/A	N/A	N/A	N/A	N/A
Stri_CCMP2592.scaffold80	1570823	augustus_masked-Stri_CCMP2592.scaffold80-abinit-gene-12.1-mRNA-1	1195811	1197543	Yes	ARF10376.1KY684103	hypothetical protein	Hokovirus HKV1	No	N/A	N/A	N/A	N/A	N/A
Stri_CCMP2592.scaffold80	1570823	augustus_masked-Stri_CCMP2592.scaffold80-abinit-gene-13.9-mRNA-1	1388211	1388948	Yes	P0DO18LHR32_CHLRE	Light-harvesting complex stress-related protein 3.2 chloroplastic	Chlamydomonas reinhardtii	Yes	1.20E-27	PF00504	Chlorophyll A-B binding protein	IPR022796	Chlorophyll A-B binding protein-
Stri_CCMP2592.scaffold80	1570823	augustus_masked-Stri_CCMP2592.scaffold80-abinit-gene-14.0-mRNA-1	1390121	1390858	Yes	P0DO18LHR32_CHLRE	Light-harvesting complex stress-related protein 3.2 chloroplastic	Chlamydomonas reinhardtii	Yes	1.30E-27	PF00504	Chlorophyll A-B binding protein	IPR022796	Chlorophyll A-B binding protein-
Stri_CCMP2592.scaffold80	1570823	augustus_masked-Stri_CCMP2592.scaffold80-abinit-gene-14.1-mRNA-1	1392437	1393174	Yes	P0DO18LHR32_CHLRE	Light-harvesting complex stress-related protein 3.2 chloroplastic	Chlamydomonas reinhardtii	Yes	1.30E-27	PF00504	Chlorophyll A-B binding protein	IPR022796	Chlorophyll A-B binding protein-
Stri_CCMP2592.scaffold80	1570823	augustus_masked-Stri_CCMP2592.scaffold80-abinit-gene-14.2-mRNA-1	1393571	1394416	Yes	P0DO18LHR32_CHLRE	Light-harvesting complex stress-related protein 3.2 chloroplastic	Chlamydomonas reinhardtii	Yes	1.90E-27	PF00504	Chlorophyll A-B binding protein	IPR022796	Chlorophyll A-B binding protein-
Stri_CCMP2592.scaffold80	1570823	augustus_masked-Stri_CCMP2592.scaffold80-abinit-gene-14.6-mRNA-1	1500674	1503180	Yes	ARF10376.1KY684103	hypothetical protein	Hokovirus HKV1	No	N/A	N/A	N/A	N/A	N/A
Stri_CCMP2592.scaffold80	1570823	augustus_masked-Stri_CCMP2592.scaffold80-abinit-gene-1.4-mRNA-1	171950	172630	No	N/A	N/A	N/A	Yes	1.50E-10	PF13091	PLD-like domain	IPR025202	Phospholipase D-like domain-
Stri_CCMP2592.scaffold80	1570823	augustus_masked-Stri_CCMP2592.scaffold80-abinit-gene-1.6-mRNA-1	178675	184439	Yes	BAA89272.1AB025309	Pol	Alternaria alternata	Yes	4.80E-09	PF17921	Integrase zinc binding domain	IPR041588	Integrase zinc-binding domain-
Stri_CCMP2592.scaffold80	1570823	augustus_masked-Stri_CCMP2592.scaffold80-abinit-gene-2.0-mRNA-1	184892	190583	No	N/A	N/A	N/A	Yes	1.40E-08	PF17917	RNase H-like domain found in reverse transcriptase	IPR041373	Reverse transcriptase RNase H-like domain
Stri_CCMP2592.scaffold80	1570823	augustus_masked-Stri_CCMP2592.scaffold80-abinit-gene-5.0-mRNA-1	490951	491679	Yes	QHU32494.1MN740540	hypothetical protein	viral metagenome	No	N/A	N/A	N/A	N/A	N/A
Stri_CCMP2592.scaffold80	1570823	augustus_masked-Stri_CCMP2592.scaffold80-abinit-gene-5.4-mRNA-1	537659	541069	No	N/A	N/A	N/A	Yes	1.60E-06	PF00443	Ubiquitin carboxyl-terminal hydrolase	IPR001394	Peptidase C19 ubiquitin carboxyl-terminal hydrolase
Stri_CCMP2592.scaffold80	1570823	augustus_masked-Stri_CCMP2592.scaffold80-abinit-gene-6.5-mRNA-1	688115	689473	Yes	ARF10376.1KY684103	hypothetical protein	Hokovirus HKV1	No	N/A	N/A	N/A	N/A	N/A
Stri_CCMP2592.scaffold910	379780	augustus_masked-Stri_CCMP2592.scaffold910-abinit-gene-0.3-mRNA-1	10123	10788	No	N/A	N/A	N/A	Yes	6.00E-06	PF00145	C-5 cytosine-specific DNA methylase	IPR001525	C-5 cytosine methyltransferaseGO:0008168
Stri_CCMP2592.scaffold955	361561	augustus_masked-Stri_CCMP2592.scaffold955-abinit-gene-1.0-mRNA-1	87796	94727	Yes	AAO73527.1AY205611	gag-pol polyprotein	Glycine max	Yes	3.10E-13	PF07727	Reverse transcriptase (RNA-dependent DNA polymerase)	IPR013103	Reverse transcriptase RNA-dependent DNA polymerase
Stri_CCMP2592.scaffold955	361561	augustus_masked-Stri_CCMP2592.scaffold955-abinit-gene-1.3-mRNA-1	141928	143436	No	N/A	N/A	N/A	Yes	1.60E-07	PF01429	Methyl-CpG binding domain	IPR001739	Methyl-CpG DNA bindingGO:0003677
SymbF.scaffold1343	240758	augustus_masked-SymbF.scaffold1343-abinit-gene-1.0-mRNA-1	129993	131298	No	N/A	N/A	N/A	Yes	1.60E-05	PF00098	Zinc knuckle	IPR001878	Zinc finger CCHC-type
SymbF.scaffold1343	240758	augustus_masked-SymbF.scaffold1343-abinit-gene-1.3-mRNA-1	135517	137585	Yes	BAG68376.1AB378753	polyprotein	Bombyx mori	Yes	2.10E-08	PF07727	Reverse transcriptase (RNA-dependent DNA polymerase)	IPR013103	Reverse transcriptase RNA-dependent DNA polymerase
SymbF.scaffold1371	236984	augustus_masked-SymbF.scaffold1371-abinit-gene-0.0-mRNA-1	84681	84989	No	N/A	N/A	N/A	Yes	62	PF00782	Dual specificity phosphatase	5/2/21	--
SymbF.scaffold223	571125	augustus_masked-SymbF.scaffold223-abinit-gene-0.0-mRNA-1	58525	60572	No	N/A	N/A	N/A	Yes	6.60E-05	PF00098	Zinc knuckle	IPR001878	Zinc finger CCHC-type
SymbF.scaffold223	571125	augustus_masked-SymbF.scaffold223-abinit-gene-0.1-mRNA-1	61935	65007	Yes	AAL56548.1AF387862	pol polyprotein	Anopheles gambiae	Yes	1.50E-08	PF07727	Reverse transcriptase (RNA-dependent DNA polymerase)	IPR013103	Reverse transcriptase RNA-dependent DNA polymerase
SymbF.scaffold223	571125	augustus_masked-SymbF.scaffold223-abinit-gene-1.0-mRNA-1	96325	98075	No	N/A	N/A	N/A	Yes	7.20E-11	PF13468	Glyoxalase-like domain	IPR025870	Glyoxalase-like domain-
SymbF.scaffold223	571125	augustus_masked-SymbF.scaffold223-abinit-gene-2.1-mRNA-1	270491	271114	No	N/A	N/A	N/A	Yes	1.70E-04	PF00847	AP2 domain	IPR001471	AP2/ERF domainGO:0003700|GO:0006355
SymbF.scaffold247	551751	augustus_masked-SymbF.scaffold247-abinit-gene-0.1-mRNA-1	53064	53753	No	N/A	N/A	N/A	Yes	1.30E-07	PF12796	Ankyrin repeats (3 copies)	IPR020683	Ankyrin repeat-containing domain-
SymbF.scaffold247	551751	augustus_masked-SymbF.scaffold247-abinit-gene-4.1-mRNA-1	435657	436643	Yes	QBK90325.1MK500477	2OG-Fe(II) oxygenase superfamily protein	Pithovirus LCPAC103	Yes	4.30E-58	PF17652	Glycosyl hydrolase family 81 C-terminal domain	IPR040720	Glycosyl hydrolase family 81 C-terminal domain
SymbF.scaffold616	370752	augustus_masked-SymbF.scaffold616-abinit-gene-1.2-mRNA-1	183445	184674	Yes	NP_671543.1NC_004105	Hypothetical protein	Ectromelia virus	No	N/A	N/A	N/A	N/A	N/A
SymbF.scaffold616	370752	augustus_masked-SymbF.scaffold616-abinit-gene-2.0-mRNA-1	188589	192647	Yes	QBK90325.1MK500477	2OG-Fe(II) oxygenase superfamily protein	Pithovirus LCPAC103	Yes	4.30E-58	PF17652	Glycosyl hydrolase family 81 C-terminal domain	IPR040720	Glycosyl hydrolase family 81 C-terminal domain
SymbF.scaffold616	370752	augustus_masked-SymbF.scaffold616-abinit-gene-2.1-mRNA-1	318651	319368	Yes	AOG17585.1KX538960	putative RNA-dependent RNA polymerase	Symbiodinium +ssRNA virus TR74740 c13_g1_i1	No	N/A	N/A	N/A	N/A	N/A
SymbF.scaffold88	757963	augustus_masked-SymbF.scaffold88-abinit-gene-6.3-mRNA-1	718546	719532	Yes	QBK90325.1MK500477	2OG-Fe(II) oxygenase superfamily protein	Pithovirus LCPAC103	Yes	4.30E-58	PF17652	Glycosyl hydrolase family 81 C-terminal domain	IPR040720	Glycosyl hydrolase family 81 C-terminal domain
