# Supplementary material for: Endogenous viral elements reveal associations between a non-retroviral RNA virus and symbiotic dinoflagellate genomes
Source: Commun Biol. 2023 Jun 1;6:566. doi: 10.1038/s42003-023-04917-9 (PMC10235124; doi:10.1038/s42003-023-04917-9)
Supplement: Supplementary file 3 — Supplementary Data [file 42003_2023_4917_MOESM3_ESM.zip › Supplementary.Data/SD.02.xlsx]

## Sheet: Sheet1
		Count of Libraries	Scaffolds, Ave	Scaffolds,Stdev	N50,Ave	N50,Stdev	Predicted_Genes, Ave	Max_Length, Stdev	QC_PE_READS, Ave	QC_PE_READS,stdev					Count of Libraries	Scaffolds, Ave	Scaffolds,Stdev	N50,Ave	N50,Stdev	Predicted_Genes, Ave	Max_Length, Stdev	QC_PE_READS, Ave	QC_PE_READS,stdev	reads.mapped.EVEs_millepora	reads.mapped.EVEs_Pocillopora
Negative libraries													Positive Libraries
CORAL													CORAL		42	1200000	490000	3300	820	1300000	140000	250000000	49000000	-	-
	Las Perlas(I01)	19	220000	81000	4600	1300	270000	49000	240000000	32000000				Las Perlas(I01)	1	250000		3900		270000		310000000			3.04774e-07
	Coïba(I02)	13	270000	62000	3400	800	310000	40000	260000000	45000000				Coïba(I02)	9	640000	590000	3700	870	710000	52000	250000000	25000000	7.84191e-06	1.02175e-07
	Malpelo (I03)	14	260000	88000	3600	860	320000	83000	280000000	64000000				Malpelo (I03)	2	300000	200000	3700	2800	320000	2800	270000000	48000000		5.08113e-08
	Rapa Nui/Easter Island (I04)	24	200000	77000	5200	1800	260000	41000	270000000	24000000
	Ducie Island (I05)	18	170000	61000	5400	2000	250000	38000	230000000	34000000
	Gambier (I06)	19	250000	270000	5100	2200	330000	52000	200000000	84000000				Gambier (I06)	7	1400000	120000	3300	650	1600000	26000	220000000	46000000	1.03623e-06
	Moorea (I07)	22	200000	66000	4400	1600	260000	37000	200000000	38000000				Moorea (I07)	9	1400000	85000	3000	390	1600000	230000	220000000	26000000	3.30703e-07
	Cook (I08)	22	400000	450000	4300	1300	490000	48000	260000000	29000000				Cook (I08)	5	1400000	140000	3400	880	1600000	120000	290000000	79000000	2.79371e-07
	Niue (I09)	19	240000	230000	4600	1300	330000	37000	290000000	45000000				Niue (I09)	8	1400000	180000	3300	650	1700000	49000	280000000	29000000	1.05071e-06
	Upolu (I10)	27	660000	620000	3400	1200	690000	140000	190000000	33000000
	Guam (I15)	28	640000	610000	3900	1400	710000	35000	200000000	62000000				Guam (I15)	1	1500000		2500		1500000		170000000		4.02686e-08
	Papua New Guinea (I23)	1	1400000	#DIV/0!	3000	#DIV/0!	1600000	#DIV/0!	250000000	#DIV/0!
Surface water
	Gambier (I06)	12	810000	430000	1400	320	890000	760000	180000000	39000000
	Upolu (I10)	9	410000	220000	2900	640	620000	440000	170000000	22000000
	Guam (I15)	12	690000	320000	1900	340	870000	440000	190000000	25000000
Surrounding water
	Pelagic	128	600000	350000	1300	840	510000	580000	200000000	61000000
	Gambier (I06)	12	830000	430000	1400	350	910000	490000	190000000	27000000
	Upolu (I10)	12	520000	250000	2100	720	710000	510000	180000000	25000000
	Guam (I15)	7	700000	320000	1400	170	800000	520000	170000000	21000000
(1) Las Perlas, (2) Coïba, (3) Malpelo, (4) Easter Island, (5) Ducie Island, (6) Gambier, (7) Moorea, (8) Cook, (9) Niue, (10) Upolu, and (15) Guam?
